# Supplementary material for: An Investigation on High-Resolution Temperature Measurement in Precision Fly-Cutting
Source: Sensors (Basel). 2021 Feb 23;21(4):1530. doi: 10.3390/s21041530 (PMC7926914; doi:10.3390/s21041530)
Supplement: Supplementary file 1 [file sensors-21-01530-s001.zip]

Archive with 4 entries (4 files):
- S1_Photograph of measurement setup in cutting machine.emf
- S2_Video of cutting process.mp4
- S3_Measurement data of figure 7+8 as recorded.xlsx
- S4_Frequency spectra of figure 7+8.PNG
