# Supplementary material for: An Investigation on High-Resolution Temperature Measurement in Precision Fly-Cutting
Source: Sensors (Basel). 2021 Feb 23;21(4):1530. doi: 10.3390/s21041530 (PMC7926914; doi:10.3390/s21041530)
Supplement: Supplementary file 1 [file sensors-21-01530-s001.zip › S3_Measurement data of figure 7+8 as recorded.xlsx]

## Sheet: lvtemporary_250342
Time - Dev8/ai1	Amplitude - Dev8/ai1	Time - Dev8/ai2	Amplitude - Dev8/ai2	Time - Dev8/ai3	Amplitude - Dev8/ai3	Time - Dev8/ai4	Amplitude - Dev8/ai4	Time - Dev8/ai5	Amplitude - Dev8/ai5
12:53:24.658 30.09.2020	21.1873	12:53:24.658 30.09.2020	19.5299	12:53:24.658 30.09.2020	21.0986	12:53:24.658 30.09.2020	19.5757	12:53:24.658 30.09.2020	19.12
12:53:24.658 30.09.2020	20.1796	12:53:24.658 30.09.2020	19.2899	12:53:24.658 30.09.2020	20.2828	12:53:24.658 30.09.2020	22.7669	12:53:24.658 30.09.2020	19.264
12:53:24.658 30.09.2020	20.0356	12:53:24.658 30.09.2020	19.6738	12:53:24.658 30.09.2020	20.3548	12:53:24.658 30.09.2020	20.3675	12:53:24.658 30.09.2020	20.0798
12:53:24.658 30.09.2020	20.5155	12:53:24.658 30.09.2020	19.002	12:53:24.658 30.09.2020	21.1706	12:53:24.658 30.09.2020	21.3032	12:53:24.658 30.09.2020	19.24
12:53:24.658 30.09.2020	20.5635	12:53:24.658 30.09.2020	19.4579	12:53:24.659 30.09.2020	21.0027	12:53:24.659 30.09.2020	21.4472	12:53:24.659 30.09.2020	19.8398
12:53:24.659 30.09.2020	20.6595	12:53:24.659 30.09.2020	20.2977	12:53:24.659 30.09.2020	20.6427	12:53:24.659 30.09.2020	20.3675	12:53:24.659 30.09.2020	19.6479
12:53:24.659 30.09.2020	20.3715	12:53:24.659 30.09.2020	19.8898	12:53:24.659 30.09.2020	19.683	12:53:24.659 30.09.2020	20.3195	12:53:24.659 30.09.2020	20.0798
12:53:24.659 30.09.2020	20.8034	12:53:24.659 30.09.2020	19.8178	12:53:24.659 30.09.2020	19.8029	12:53:24.659 30.09.2020	20.8234	12:53:24.659 30.09.2020	19.144
12:53:24.659 30.09.2020	20.1076	12:53:24.659 30.09.2020	19.9138	12:53:24.659 30.09.2020	20.2828	12:53:24.659 30.09.2020	20.3195	12:53:24.659 30.09.2020	21.5194
12:53:24.659 30.09.2020	19.9156	12:53:24.659 30.09.2020	19.8178	12:53:24.659 30.09.2020	20.2108	12:53:24.659 30.09.2020	20.3435	12:53:24.659 30.09.2020	19.8158
12:53:24.659 30.09.2020	19.6037	12:53:24.659 30.09.2020	20.4416	12:53:24.659 30.09.2020	20.8827	12:53:24.659 30.09.2020	21.3272	12:53:24.659 30.09.2020	20.5116
12:53:24.659 30.09.2020	19.7477	12:53:24.659 30.09.2020	20.1057	12:53:24.659 30.09.2020	20.9787	12:53:24.659 30.09.2020	20.8474	12:53:24.659 30.09.2020	22.2392
12:53:24.659 30.09.2020	18.356	12:53:24.659 30.09.2020	20.6816	12:53:24.659 30.09.2020	20.0909	12:53:24.659 30.09.2020	20.3675	12:53:24.659 30.09.2020	19.6719
12:53:24.659 30.09.2020	20.9714	12:53:24.659 30.09.2020	20.0817	12:53:24.659 30.09.2020	20.6907	12:53:24.659 30.09.2020	18.6159	12:53:24.659 30.09.2020	22.0953
12:53:24.659 30.09.2020	19.2678	12:53:24.659 30.09.2020	21.4014	12:53:24.659 30.09.2020	20.3548	12:53:24.659 30.09.2020	20.1275	12:53:24.659 30.09.2020	20.4157
12:53:24.659 30.09.2020	20.0116	12:53:24.659 30.09.2020	18.858	12:53:24.659 30.09.2020	20.4268	12:53:24.659 30.09.2020	19.8636	12:53:24.659 30.09.2020	21.6154
12:53:24.659 30.09.2020	20.3235	12:53:24.659 30.09.2020	20.8016	12:53:24.659 30.09.2020	19.467	12:53:24.659 30.09.2020	19.9836	12:53:24.659 30.09.2020	21.1115
12:53:24.659 30.09.2020	20.0596	12:53:24.659 30.09.2020	20.6336	12:53:24.659 30.09.2020	19.539	12:53:24.659 30.09.2020	20.1995	12:53:24.659 30.09.2020	20.8476
12:53:24.659 30.09.2020	20.1556	12:53:24.659 30.09.2020	20.3937	12:53:24.659 30.09.2020	20.8827	12:53:24.659 30.09.2020	21.0633	12:53:24.659 30.09.2020	21.1115
12:53:24.659 30.09.2020	19.4358	12:53:24.659 30.09.2020	20.8975	12:53:24.659 30.09.2020	19.8989	12:53:24.659 30.09.2020	21.2792	12:53:24.659 30.09.2020	20.8716
12:53:24.659 30.09.2020	20.8514	12:53:24.659 30.09.2020	20.2497	12:53:24.659 30.09.2020	20.6667	12:53:24.659 30.09.2020	21.0153	12:53:24.659 30.09.2020	20.4877
12:53:24.659 30.09.2020	20.8754	12:53:24.659 30.09.2020	20.0817	12:53:24.659 30.09.2020	20.1629	12:53:24.659 30.09.2020	18.184	12:53:24.659 30.09.2020	21.5914
12:53:24.659 30.09.2020	19.9876	12:53:24.659 30.09.2020	20.4416	12:53:24.659 30.09.2020	19.707	12:53:24.659 30.09.2020	21.1833	12:53:24.659 30.09.2020	20.4637
12:53:24.659 30.09.2020	21.4513	12:53:24.659 30.09.2020	20.3697	12:53:24.659 30.09.2020	20.6907	12:53:24.659 30.09.2020	18.8079	12:53:24.659 30.09.2020	21.2555
12:53:24.659 30.09.2020	19.9876	12:53:24.659 30.09.2020	20.1057	12:53:24.660 30.09.2020	20.0669	12:53:24.660 30.09.2020	19.8636	12:53:24.660 30.09.2020	20.8716
12:53:24.660 30.09.2020	19.0039	12:53:24.660 30.09.2020	20.3697	12:53:24.660 30.09.2020	20.2588	12:53:24.660 30.09.2020	20.7274	12:53:24.660 30.09.2020	20.8476
12:53:24.660 30.09.2020	20.2755	12:53:24.660 30.09.2020	20.1057	12:53:24.660 30.09.2020	20.4988	12:53:24.660 30.09.2020	18.6639	12:53:24.660 30.09.2020	21.2555
12:53:24.660 30.09.2020	19.0518	12:53:24.660 30.09.2020	19.074	12:53:24.660 30.09.2020	19.491	12:53:24.660 30.09.2020	22.431	12:53:24.660 30.09.2020	20.6076
12:53:24.660 30.09.2020	20.8754	12:53:24.660 30.09.2020	20.1057	12:53:24.660 30.09.2020	20.0909	12:53:24.660 30.09.2020	19.7196	12:53:24.660 30.09.2020	21.3275
12:53:24.660 30.09.2020	19.8437	12:53:24.660 30.09.2020	21.2335	12:53:24.660 30.09.2020	19.8269	12:53:24.660 30.09.2020	21.3992	12:53:24.660 30.09.2020	20.5596
12:53:24.660 30.09.2020	20.9234	12:53:24.660 30.09.2020	20.2257	12:53:24.660 30.09.2020	20.3548	12:53:24.660 30.09.2020	19.7196	12:53:24.660 30.09.2020	21.3275
12:53:24.660 30.09.2020	20.1316	12:53:24.660 30.09.2020	20.8256	12:53:24.660 30.09.2020	19.779	12:53:24.660 30.09.2020	19.7196	12:53:24.660 30.09.2020	20.4877
12:53:24.660 30.09.2020	20.2276	12:53:24.660 30.09.2020	20.1777	12:53:24.660 30.09.2020	19.587	12:53:24.660 30.09.2020	19.9356	12:53:24.660 30.09.2020	20.8236
12:53:24.660 30.09.2020	21.0194	12:53:24.660 30.09.2020	19.8418	12:53:24.660 30.09.2020	20.2348	12:53:24.660 30.09.2020	19.1438	12:53:24.660 30.09.2020	21.0635
12:53:24.660 30.09.2020	19.3158	12:53:24.660 30.09.2020	20.1057	12:53:24.660 30.09.2020	19.635	12:53:24.660 30.09.2020	20.9673	12:53:24.660 30.09.2020	20.7036
12:53:24.660 30.09.2020	19.8437	12:53:24.660 30.09.2020	19.098	12:53:24.660 30.09.2020	19.779	12:53:24.660 30.09.2020	19.8876	12:53:24.660 30.09.2020	20.5596
12:53:24.660 30.09.2020	18.9319	12:53:24.660 30.09.2020	19.5059	12:53:24.660 30.09.2020	20.3548	12:53:24.660 30.09.2020	21.0873	12:53:24.660 30.09.2020	20.3677
12:53:24.660 30.09.2020	20.6115	12:53:24.660 30.09.2020	19.4339	12:53:24.660 30.09.2020	20.7387	12:53:24.660 30.09.2020	19.8156	12:53:24.660 30.09.2020	21.1355
12:53:24.660 30.09.2020	19.6037	12:53:24.660 30.09.2020	20.3697	12:53:24.660 30.09.2020	20.3068	12:53:24.660 30.09.2020	20.8953	12:53:24.660 30.09.2020	20.7996
12:53:24.660 30.09.2020	20.3715	12:53:24.660 30.09.2020	19.4099	12:53:24.660 30.09.2020	19.8989	12:53:24.660 30.09.2020	20.9673	12:53:24.660 30.09.2020	20.8716
12:53:24.660 30.09.2020	20.7314	12:53:24.660 30.09.2020	20.0098	12:53:24.660 30.09.2020	20.4988	12:53:24.660 30.09.2020	19.0478	12:53:24.660 30.09.2020	21.7833
12:53:24.660 30.09.2020	18.356	12:53:24.660 30.09.2020	19.5779	12:53:24.660 30.09.2020	19.611	12:53:24.660 30.09.2020	21.5672	12:53:24.660 30.09.2020	19.6719
12:53:24.660 30.09.2020	21.7152	12:53:24.660 30.09.2020	19.2899	12:53:24.660 30.09.2020	20.5948	12:53:24.660 30.09.2020	19.4317	12:53:24.660 30.09.2020	21.5674
12:53:24.660 30.09.2020	19.2438	12:53:24.660 30.09.2020	19.8658	12:53:24.660 30.09.2020	19.1071	12:53:24.660 30.09.2020	21.2553	12:53:24.660 30.09.2020	19.7918
12:53:24.660 30.09.2020	20.5155	12:53:24.660 30.09.2020	20.5616	12:53:24.661 30.09.2020	20.2348	12:53:24.661 30.09.2020	19.4797	12:53:24.661 30.09.2020	21.3754
12:53:24.661 30.09.2020	19.5077	12:53:24.661 30.09.2020	20.7536	12:53:24.661 30.09.2020	19.467	12:53:24.661 30.09.2020	20.6314	12:53:24.661 30.09.2020	21.2315
12:53:24.661 30.09.2020	21.0674	12:53:24.661 30.09.2020	19.2419	12:53:24.661 30.09.2020	20.1629	12:53:24.661 30.09.2020	20.2475	12:53:24.661 30.09.2020	20.9915
12:53:24.661 30.09.2020	18.9799	12:53:24.661 30.09.2020	20.7296	12:53:24.661 30.09.2020	19.659	12:53:24.661 30.09.2020	20.8713	12:53:24.661 30.09.2020	20.9435
12:53:24.661 30.09.2020	20.3235	12:53:24.661 30.09.2020	20.6336	12:53:24.661 30.09.2020	20.7387	12:53:24.661 30.09.2020	20.2235	12:53:24.661 30.09.2020	21.3514
12:53:24.661 30.09.2020	20.2516	12:53:24.661 30.09.2020	21.3054	12:53:24.661 30.09.2020	20.4988	12:53:24.661 30.09.2020	20.5354	12:53:24.661 30.09.2020	19.4079
12:53:24.661 30.09.2020	20.8274	12:53:24.661 30.09.2020	20.7536	12:53:24.661 30.09.2020	20.2348	12:53:24.661 30.09.2020	19.5277	12:53:24.661 30.09.2020	19.4799
12:53:24.661 30.09.2020	20.4195	12:53:24.661 30.09.2020	20.9695	12:53:24.661 30.09.2020	20.7147	12:53:24.661 30.09.2020	18.9998	12:53:24.661 30.09.2020	21.3994
12:53:24.661 30.09.2020	20.0356	12:53:24.661 30.09.2020	19.4339	12:53:24.661 30.09.2020	20.3548	12:53:24.661 30.09.2020	22.143	12:53:24.661 30.09.2020	22.7191
12:53:24.661 30.09.2020	20.5635	12:53:24.661 30.09.2020	19.6978	12:53:24.661 30.09.2020	19.635	12:53:24.661 30.09.2020	19.2637	12:53:24.661 30.09.2020	21.0635
12:53:24.661 30.09.2020	19.9636	12:53:24.661 30.09.2020	19.2179	12:53:24.661 30.09.2020	20.0429	12:53:24.661 30.09.2020	21.4232	12:53:24.661 30.09.2020	19.5999
12:53:24.661 30.09.2020	19.5797	12:53:24.661 30.09.2020	19.7698	12:53:24.661 30.09.2020	20.7627	12:53:24.661 30.09.2020	19.7916	12:53:24.661 30.09.2020	20.4157
12:53:24.661 30.09.2020	19.0518	12:53:24.661 30.09.2020	20.4177	12:53:24.661 30.09.2020	20.1389	12:53:24.661 30.09.2020	22.359	12:53:24.661 30.09.2020	20.3677
12:53:24.661 30.09.2020	20.7794	12:53:24.661 30.09.2020	21.9293	12:53:24.661 30.09.2020	19.3711	12:53:24.661 30.09.2020	20.6794	12:53:24.661 30.09.2020	21.8553
12:53:24.661 30.09.2020	19.1478	12:53:24.661 30.09.2020	21.9293	12:53:24.661 30.09.2020	19.779	12:53:24.661 30.09.2020	20.6074	12:53:24.661 30.09.2020	19.6719
12:53:24.661 30.09.2020	21.4513	12:53:24.661 30.09.2020	20.0577	12:53:24.661 30.09.2020	20.4748	12:53:24.661 30.09.2020	18.5679	12:53:24.661 30.09.2020	21.0395
12:53:24.661 30.09.2020	19.8676	12:53:24.661 30.09.2020	20.2977	12:53:24.661 30.09.2020	19.419	12:53:24.661 30.09.2020	20.9913	12:53:24.661 30.09.2020	20.5356
12:53:24.661 30.09.2020	20.0356	12:53:24.661 30.09.2020	18.6181	12:53:24.661 30.09.2020	20.1629	12:53:24.661 30.09.2020	19.7916	12:53:24.661 30.09.2020	21.6394
12:53:24.661 30.09.2020	19.3638	12:53:24.661 30.09.2020	20.7056	12:53:24.661 30.09.2020	19.539	12:53:24.661 30.09.2020	22.143	12:53:24.661 30.09.2020	19.3119
12:53:24.661 30.09.2020	20.4195	12:53:24.661 30.09.2020	19.1939	12:53:24.661 30.09.2020	20.5708	12:53:24.661 30.09.2020	19.6476	12:53:24.661 30.09.2020	21.2795
12:53:24.661 30.09.2020	19.4118	12:53:24.661 30.09.2020	20.3217	12:53:24.662 30.09.2020	20.0909	12:53:24.662 30.09.2020	18.9758	12:53:24.662 30.09.2020	20.5356
12:53:24.662 30.09.2020	19.0279	12:53:24.662 30.09.2020	20.2257	12:53:24.662 30.09.2020	19.611	12:53:24.662 30.09.2020	19.3837	12:53:24.662 30.09.2020	19.9118
12:53:24.662 30.09.2020	19.8916	12:53:24.662 30.09.2020	20.5136	12:53:24.662 30.09.2020	20.2588	12:53:24.662 30.09.2020	18.04	12:53:24.662 30.09.2020	20.7036
12:53:24.662 30.09.2020	18.8839	12:53:24.662 30.09.2020	20.8735	12:53:24.662 30.09.2020	19.8509	12:53:24.662 30.09.2020	20.8953	12:53:24.662 30.09.2020	19.8638
12:53:24.662 30.09.2020	20.9474	12:53:24.662 30.09.2020	19.6498	12:53:24.662 30.09.2020	20.8107	12:53:24.662 30.09.2020	20.1035	12:53:24.662 30.09.2020	21.1595
12:53:24.662 30.09.2020	19.9876	12:53:24.662 30.09.2020	21.1855	12:53:24.662 30.09.2020	19.8989	12:53:24.662 30.09.2020	20.5594	12:53:24.662 30.09.2020	20.8716
12:53:24.662 30.09.2020	19.3638	12:53:24.662 30.09.2020	20.4896	12:53:24.662 30.09.2020	19.539	12:53:24.662 30.09.2020	20.7754	12:53:24.662 30.09.2020	18.928
12:53:24.662 30.09.2020	19.9396	12:53:24.662 30.09.2020	18.954	12:53:24.662 30.09.2020	20.3068	12:53:24.662 30.09.2020	19.1198	12:53:24.662 30.09.2020	22.2152
12:53:24.662 30.09.2020	18.7399	12:53:24.662 30.09.2020	21.1375	12:53:24.662 30.09.2020	20.0429	12:53:24.662 30.09.2020	20.5594	12:53:24.662 30.09.2020	19.9598
12:53:24.662 30.09.2020	20.4675	12:53:24.662 30.09.2020	20.2257	12:53:24.662 30.09.2020	19.9709	12:53:24.662 30.09.2020	19.6716	12:53:24.662 30.09.2020	20.2237
12:53:24.662 30.09.2020	20.1556	12:53:24.662 30.09.2020	19.7938	12:53:24.662 30.09.2020	20.1389	12:53:24.662 30.09.2020	19.5517	12:53:24.662 30.09.2020	20.3677
12:53:24.662 30.09.2020	19.9636	12:53:24.662 30.09.2020	19.9618	12:53:24.662 30.09.2020	19.779	12:53:24.662 30.09.2020	20.6554	12:53:24.662 30.09.2020	20.4637
12:53:24.662 30.09.2020	20.2516	12:53:24.662 30.09.2020	19.9138	12:53:24.662 30.09.2020	20.0189	12:53:24.662 30.09.2020	18.4959	12:53:24.662 30.09.2020	21.2075
12:53:24.662 30.09.2020	19.5557	12:53:24.662 30.09.2020	20.7776	12:53:24.662 30.09.2020	19.491	12:53:24.662 30.09.2020	21.1593	12:53:24.662 30.09.2020	20.1037
12:53:24.662 30.09.2020	20.7554	12:53:24.662 30.09.2020	19.8418	12:53:24.662 30.09.2020	20.5228	12:53:24.662 30.09.2020	19.6476	12:53:24.662 30.09.2020	21.0635
12:53:24.662 30.09.2020	19.8676	12:53:24.662 30.09.2020	20.1057	12:53:24.662 30.09.2020	20.3548	12:53:24.662 30.09.2020	19.1438	12:53:24.662 30.09.2020	20.6796
12:53:24.662 30.09.2020	19.6037	12:53:24.662 30.09.2020	20.5136	12:53:24.662 30.09.2020	20.2108	12:53:24.662 30.09.2020	21.0153	12:53:24.662 30.09.2020	19.6479
12:53:24.662 30.09.2020	19.8197	12:53:24.662 30.09.2020	19.098	12:53:24.662 30.09.2020	21.0266	12:53:24.662 30.09.2020	19.9596	12:53:24.662 30.09.2020	21.8793
12:53:24.662 30.09.2020	18.1161	12:53:24.662 30.09.2020	19.5539	12:53:24.662 30.09.2020	19.443	12:53:24.662 30.09.2020	21.3752	12:53:24.662 30.09.2020	20.2477
12:53:24.662 30.09.2020	20.1076	12:53:24.662 30.09.2020	21.7853	12:53:24.662 30.09.2020	20.4988	12:53:24.662 30.09.2020	19.1678	12:53:24.662 30.09.2020	22.5272
12:53:24.662 30.09.2020	19.9156	12:53:24.662 30.09.2020	21.1135	12:53:24.663 30.09.2020	20.0909	12:53:24.663 30.09.2020	19.4317	12:53:24.663 30.09.2020	19.7918
12:53:24.663 30.09.2020	22.627	12:53:24.663 30.09.2020	21.1615	12:53:24.663 30.09.2020	19.8029	12:53:24.663 30.09.2020	20.5114	12:53:24.663 30.09.2020	19.6479
12:53:24.663 30.09.2020	20.1316	12:53:24.663 30.09.2020	19.4339	12:53:24.663 30.09.2020	19.611	12:53:24.663 30.09.2020	20.7514	12:53:24.663 30.09.2020	22.2632
12:53:24.663 30.09.2020	20.7314	12:53:24.663 30.09.2020	20.2737	12:53:24.663 30.09.2020	20.3308	12:53:24.663 30.09.2020	19.6476	12:53:24.663 30.09.2020	20.7516
12:53:24.663 30.09.2020	19.7717	12:53:24.663 30.09.2020	19.122	12:53:24.663 30.09.2020	19.8509	12:53:24.663 30.09.2020	21.8791	12:53:24.663 30.09.2020	21.2555
12:53:24.663 30.09.2020	20.2516	12:53:24.663 30.09.2020	20.8495	12:53:24.663 30.09.2020	20.4028	12:53:24.663 30.09.2020	19.7916	12:53:24.663 30.09.2020	22.1912
12:53:24.663 30.09.2020	19.1478	12:53:24.663 30.09.2020	21.5934	12:53:24.663 30.09.2020	20.0669	12:53:24.663 30.09.2020	20.7754	12:53:24.663 30.09.2020	20.6556
12:53:24.663 30.09.2020	20.4435	12:53:24.663 30.09.2020	20.2977	12:53:24.663 30.09.2020	20.4508	12:53:24.663 30.09.2020	18.376	12:53:24.663 30.09.2020	21.9513
12:53:24.663 30.09.2020	19.1238	12:53:24.663 30.09.2020	22.2172	12:53:24.663 30.09.2020	19.611	12:53:24.663 30.09.2020	20.2715	12:53:24.663 30.09.2020	20.5836
12:53:24.663 30.09.2020	19.9636	12:53:24.663 30.09.2020	20.4896	12:53:24.663 30.09.2020	19.8749	12:53:24.663 30.09.2020	19.7436	12:53:24.663 30.09.2020	19.192
12:53:24.663 30.09.2020	20.6595	12:53:24.663 30.09.2020	20.1777	12:53:24.663 30.09.2020	19.9949	12:53:24.663 30.09.2020	19.4557	12:53:24.663 30.09.2020	20.8956
12:53:24.663 30.09.2020	19.7957	12:53:24.663 30.09.2020	19.8658	12:53:24.663 30.09.2020	19.2991	12:53:24.663 30.09.2020	19.5277	12:53:24.663 30.09.2020	19.9118
12:53:24.663 30.09.2020	20.6834	12:53:24.663 30.09.2020	19.9138	12:53:24.663 30.09.2020	20.8347	12:53:24.663 30.09.2020	20.5354	12:53:24.663 30.09.2020	20.1757
12:53:24.663 30.09.2020	19.0279	12:53:24.663 30.09.2020	19.9858	12:53:24.663 30.09.2020	20.2108	12:53:24.663 30.09.2020	20.9433	12:53:24.663 30.09.2020	20.0318
12:53:24.663 30.09.2020	18.7879	12:53:24.663 30.09.2020	21.2095	12:53:24.663 30.09.2020	20.2348	12:53:24.663 30.09.2020	20.9433	12:53:24.663 30.09.2020	19.3599
12:53:24.663 30.09.2020	19.8437	12:53:24.663 30.09.2020	19.8898	12:53:24.663 30.09.2020	20.6907	12:53:24.663 30.09.2020	20.4395	12:53:24.663 30.09.2020	20.7996
12:53:24.663 30.09.2020	19.9396	12:53:24.663 30.09.2020	21.4974	12:53:24.663 30.09.2020	19.8509	12:53:24.663 30.09.2020	20.8953	12:53:24.663 30.09.2020	19.8398
12:53:24.663 30.09.2020	19.0758	12:53:24.663 30.09.2020	21.8093	12:53:24.663 30.09.2020	19.707	12:53:24.663 30.09.2020	20.0795	12:53:24.663 30.09.2020	19.7438
12:53:24.663 30.09.2020	19.5557	12:53:24.663 30.09.2020	20.4656	12:53:24.663 30.09.2020	20.0429	12:53:24.663 30.09.2020	21.6392	12:53:24.663 30.09.2020	19.5519
12:53:24.663 30.09.2020	21.6192	12:53:24.663 30.09.2020	20.2977	12:53:24.663 30.09.2020	20.0909	12:53:24.663 30.09.2020	19.5997	12:53:24.663 30.09.2020	20.3677
12:53:24.663 30.09.2020	18.6919	12:53:24.663 30.09.2020	20.8256	12:53:24.664 30.09.2020	19.0111	12:53:24.664 30.09.2020	21.6632	12:53:24.664 30.09.2020	20.2477
12:53:24.664 30.09.2020	19.8197	12:53:24.664 30.09.2020	20.2017	12:53:24.664 30.09.2020	19.491	12:53:24.664 30.09.2020	21.0393	12:53:24.664 30.09.2020	20.4397
12:53:24.664 30.09.2020	20.7554	12:53:24.664 30.09.2020	19.2179	12:53:24.664 30.09.2020	20.0909	12:53:24.664 30.09.2020	20.4634	12:53:24.664 30.09.2020	22.2152
12:53:24.664 30.09.2020	19.7957	12:53:24.664 30.09.2020	19.9138	12:53:24.664 30.09.2020	18.6992	12:53:24.664 30.09.2020	19.7436	12:53:24.664 30.09.2020	21.2795
12:53:24.664 30.09.2020	19.7477	12:53:24.664 30.09.2020	21.1375	12:53:24.664 30.09.2020	20.3308	12:53:24.664 30.09.2020	21.9271	12:53:24.664 30.09.2020	21.5434
12:53:24.664 30.09.2020	20.4195	12:53:24.664 30.09.2020	20.2737	12:53:24.664 30.09.2020	19.491	12:53:24.664 30.09.2020	19.7916	12:53:24.664 30.09.2020	21.1595
12:53:24.664 30.09.2020	19.6517	12:53:24.664 30.09.2020	21.0415	12:53:24.664 30.09.2020	19.755	12:53:24.664 30.09.2020	19.4557	12:53:24.664 30.09.2020	21.9513
12:53:24.664 30.09.2020	18.524	12:53:24.664 30.09.2020	20.9695	12:53:24.664 30.09.2020	19.2271	12:53:24.664 30.09.2020	20.6794	12:53:24.664 30.09.2020	20.5356
12:53:24.664 30.09.2020	20.8514	12:53:24.664 30.09.2020	20.3457	12:53:24.664 30.09.2020	20.9547	12:53:24.664 30.09.2020	20.1515	12:53:24.664 30.09.2020	21.5434
12:53:24.664 30.09.2020	19.7957	12:53:24.664 30.09.2020	19.5299	12:53:24.664 30.09.2020	20.3788	12:53:24.664 30.09.2020	19.5757	12:53:24.664 30.09.2020	21.5914
12:53:24.664 30.09.2020	19.3158	12:53:24.664 30.09.2020	20.7056	12:53:24.664 30.09.2020	19.491	12:53:24.664 30.09.2020	21.7831	12:53:24.664 30.09.2020	20.8716
12:53:24.664 30.09.2020	19.9396	12:53:24.664 30.09.2020	19.1939	12:53:24.664 30.09.2020	19.8749	12:53:24.664 30.09.2020	20.2715	12:53:24.664 30.09.2020	20.7756
12:53:24.664 30.09.2020	19.4358	12:53:24.664 30.09.2020	18.6421	12:53:24.664 30.09.2020	21.4585	12:53:24.664 30.09.2020	17.3682	12:53:24.664 30.09.2020	20.7756
12:53:24.664 30.09.2020	19.7717	12:53:24.664 30.09.2020	20.6336	12:53:24.664 30.09.2020	19.2751	12:53:24.664 30.09.2020	20.6314	12:53:24.664 30.09.2020	20.0798
12:53:24.664 30.09.2020	20.9474	12:53:24.664 30.09.2020	21.1135	12:53:24.664 30.09.2020	20.0909	12:53:24.664 30.09.2020	19.8876	12:53:24.664 30.09.2020	19.8638
12:53:24.664 30.09.2020	19.0758	12:53:24.664 30.09.2020	20.3217	12:53:24.664 30.09.2020	19.2031	12:53:24.664 30.09.2020	20.7274	12:53:24.664 30.09.2020	19.9118
12:53:24.664 30.09.2020	22.411	12:53:24.664 30.09.2020	21.4974	12:53:24.664 30.09.2020	19.755	12:53:24.664 30.09.2020	21.3272	12:53:24.664 30.09.2020	19.216
12:53:24.664 30.09.2020	19.8676	12:53:24.664 30.09.2020	21.2814	12:53:24.664 30.09.2020	20.1149	12:53:24.664 30.09.2020	21.0633	12:53:24.664 30.09.2020	21.6634
12:53:24.664 30.09.2020	20.1076	12:53:24.664 30.09.2020	20.5136	12:53:24.664 30.09.2020	20.3548	12:53:24.664 30.09.2020	20.3915	12:53:24.664 30.09.2020	20.6796
12:53:24.664 30.09.2020	19.9156	12:53:24.664 30.09.2020	21.4974	12:53:24.664 30.09.2020	20.2588	12:53:24.664 30.09.2020	21.7591	12:53:24.664 30.09.2020	20.6556
12:53:24.664 30.09.2020	19.0998	12:53:24.664 30.09.2020	20.9455	12:53:24.665 30.09.2020	19.587	12:53:24.665 30.09.2020	21.0873	12:53:24.665 30.09.2020	19.8398
12:53:24.665 30.09.2020	19.5797	12:53:24.665 30.09.2020	21.4254	12:53:24.665 30.09.2020	20.8107	12:53:24.665 30.09.2020	21.5912	12:53:24.665 30.09.2020	20.3917
12:53:24.665 30.09.2020	19.2918	12:53:24.665 30.09.2020	20.2017	12:53:24.665 30.09.2020	20.2588	12:53:24.665 30.09.2020	21.0153	12:53:24.665 30.09.2020	19.9358
12:53:24.665 30.09.2020	18.9799	12:53:24.665 30.09.2020	20.9695	12:53:24.665 30.09.2020	21.6025	12:53:24.665 30.09.2020	19.5037	12:53:24.665 30.09.2020	21.7833
12:53:24.665 30.09.2020	18.524	12:53:24.665 30.09.2020	19.7218	12:53:24.665 30.09.2020	19.9229	12:53:24.665 30.09.2020	20.8713	12:53:24.665 30.09.2020	20.9435
12:53:24.665 30.09.2020	21.2833	12:53:24.665 30.09.2020	20.6576	12:53:24.665 30.09.2020	20.4748	12:53:24.665 30.09.2020	20.0076	12:53:24.665 30.09.2020	21.2075
12:53:24.665 30.09.2020	19.5557	12:53:24.665 30.09.2020	19.5299	12:53:24.665 30.09.2020	19.779	12:53:24.665 30.09.2020	20.7274	12:53:24.665 30.09.2020	21.3035
12:53:24.665 30.09.2020	20.7074	12:53:24.665 30.09.2020	19.3379	12:53:24.665 30.09.2020	20.1629	12:53:24.665 30.09.2020	20.1995	12:53:24.665 30.09.2020	20.4877
12:53:24.665 30.09.2020	19.5557	12:53:24.665 30.09.2020	19.4819	12:53:24.665 30.09.2020	19.3711	12:53:24.665 30.09.2020	22.263	12:53:24.665 30.09.2020	21.0395
12:53:24.665 30.09.2020	20.1076	12:53:24.665 30.09.2020	19.3379	12:53:24.665 30.09.2020	20.3788	12:53:24.665 30.09.2020	21.2073	12:53:24.665 30.09.2020	20.6316
12:53:24.665 30.09.2020	19.1478	12:53:24.665 30.09.2020	19.074	12:53:24.665 30.09.2020	19.9949	12:53:24.665 30.09.2020	20.5834	12:53:24.665 30.09.2020	20.4397
12:53:24.665 30.09.2020	20.1796	12:53:24.665 30.09.2020	19.2899	12:53:24.665 30.09.2020	19.707	12:53:24.665 30.09.2020	19.7916	12:53:24.665 30.09.2020	19.5039
12:53:24.665 30.09.2020	20.3715	12:53:24.665 30.09.2020	20.3697	12:53:24.665 30.09.2020	20.4268	12:53:24.665 30.09.2020	20.1275	12:53:24.665 30.09.2020	19.9838
12:53:24.665 30.09.2020	20.1556	12:53:24.665 30.09.2020	21.0895	12:53:24.665 30.09.2020	20.0909	12:53:24.665 30.09.2020	18.7359	12:53:24.665 30.09.2020	20.8956
12:53:24.665 30.09.2020	20.2995	12:53:24.665 30.09.2020	20.9215	12:53:24.665 30.09.2020	19.731	12:53:24.665 30.09.2020	18.8798	12:53:24.665 30.09.2020	19.6958
12:53:24.665 30.09.2020	20.1076	12:53:24.665 30.09.2020	20.4656	12:53:24.665 30.09.2020	19.731	12:53:24.665 30.09.2020	18.8318	12:53:24.665 30.09.2020	20.7756
12:53:24.665 30.09.2020	20.1556	12:53:24.665 30.09.2020	20.5136	12:53:24.665 30.09.2020	20.3308	12:53:24.665 30.09.2020	19.4317	12:53:24.665 30.09.2020	20.5596
12:53:24.665 30.09.2020	19.8437	12:53:24.665 30.09.2020	19.6019	12:53:24.665 30.09.2020	20.3068	12:53:24.665 30.09.2020	21.0393	12:53:24.665 30.09.2020	20.9915
12:53:24.665 30.09.2020	19.6517	12:53:24.665 30.09.2020	19.5779	12:53:24.665 30.09.2020	20.2588	12:53:24.665 30.09.2020	21.2792	12:53:24.665 30.09.2020	20.2477
12:53:24.665 30.09.2020	19.7717	12:53:24.665 30.09.2020	19.9138	12:53:24.665 30.09.2020	20.8347	12:53:24.665 30.09.2020	20.5354	12:53:24.665 30.09.2020	20.6796
12:53:24.665 30.09.2020	19.7237	12:53:24.665 30.09.2020	19.4339	12:53:24.666 30.09.2020	20.5468	12:53:24.666 30.09.2020	19.7196	12:53:24.666 30.09.2020	20.2717
12:53:24.666 30.09.2020	20.0116	12:53:24.666 30.09.2020	19.7218	12:53:24.666 30.09.2020	20.2108	12:53:24.666 30.09.2020	19.4797	12:53:24.666 30.09.2020	20.7036
12:53:24.666 30.09.2020	20.1316	12:53:24.666 30.09.2020	19.3859	12:53:24.666 30.09.2020	19.443	12:53:24.666 30.09.2020	20.1275	12:53:24.666 30.09.2020	20.7036
12:53:24.666 30.09.2020	19.7477	12:53:24.666 30.09.2020	19.2179	12:53:24.666 30.09.2020	19.563	12:53:24.666 30.09.2020	20.6074	12:53:24.666 30.09.2020	25.6224
12:53:24.666 30.09.2020	20.3475	12:53:24.666 30.09.2020	19.2659	12:53:24.666 30.09.2020	19.443	12:53:24.666 30.09.2020	20.2715	12:53:24.666 30.09.2020	20.1757
12:53:24.666 30.09.2020	20.3235	12:53:24.666 30.09.2020	19.9858	12:53:24.666 30.09.2020	19.587	12:53:24.666 30.09.2020	25.3823	12:53:24.666 30.09.2020	19.8158
12:53:24.666 30.09.2020	19.4597	12:53:24.666 30.09.2020	20.1057	12:53:24.666 30.09.2020	19.8989	12:53:24.666 30.09.2020	20.4395	12:53:24.666 30.09.2020	19.3119
12:53:24.666 30.09.2020	20.6834	12:53:24.666 30.09.2020	20.8735	12:53:24.666 30.09.2020	21.6745	12:53:24.666 30.09.2020	19.8876	12:53:24.666 30.09.2020	19.9838
12:53:24.666 30.09.2020	19.7957	12:53:24.666 30.09.2020	21.1615	12:53:24.666 30.09.2020	20.0189	12:53:24.666 30.09.2020	19.9596	12:53:24.666 30.09.2020	20.3197
12:53:24.666 30.09.2020	19.9156	12:53:24.666 30.09.2020	22.3132	12:53:24.666 30.09.2020	19.8029	12:53:24.666 30.09.2020	19.8636	12:53:24.666 30.09.2020	20.3677
12:53:24.666 30.09.2020	20.3235	12:53:24.666 30.09.2020	20.7296	12:53:24.666 30.09.2020	19.635	12:53:24.666 30.09.2020	18.6159	12:53:24.666 30.09.2020	19.9598
12:53:24.666 30.09.2020	22.1951	12:53:24.666 30.09.2020	20.4416	12:53:24.666 30.09.2020	20.0909	12:53:24.666 30.09.2020	19.6956	12:53:24.666 30.09.2020	19.024
12:53:24.666 30.09.2020	20.6595	12:53:24.666 30.09.2020	19.8418	12:53:24.666 30.09.2020	19.587	12:53:24.666 30.09.2020	20.8474	12:53:24.666 30.09.2020	22.1193
12:53:24.666 30.09.2020	19.3638	12:53:24.666 30.09.2020	20.2977	12:53:24.666 30.09.2020	19.8269	12:53:24.666 30.09.2020	19.4797	12:53:24.666 30.09.2020	20.6796
12:53:24.666 30.09.2020	19.7957	12:53:24.666 30.09.2020	20.9935	12:53:24.666 30.09.2020	19.539	12:53:24.666 30.09.2020	22.383	12:53:24.666 30.09.2020	20.7996
12:53:24.666 30.09.2020	19.9636	12:53:24.666 30.09.2020	20.7056	12:53:24.666 30.09.2020	20.3308	12:53:24.666 30.09.2020	20.0795	12:53:24.666 30.09.2020	19.7678
12:53:24.666 30.09.2020	19.2438	12:53:24.666 30.09.2020	20.4656	12:53:24.666 30.09.2020	20.2828	12:53:24.666 30.09.2020	20.1515	12:53:24.666 30.09.2020	21.4474
12:53:24.666 30.09.2020	20.2995	12:53:24.666 30.09.2020	21.0175	12:53:24.666 30.09.2020	19.491	12:53:24.666 30.09.2020	18.8079	12:53:24.666 30.09.2020	19.3599
12:53:24.666 30.09.2020	19.1478	12:53:24.666 30.09.2020	21.1135	12:53:24.666 30.09.2020	20.4028	12:53:24.666 30.09.2020	21.0873	12:53:24.666 30.09.2020	21.1595
12:53:24.666 30.09.2020	18.8359	12:53:24.666 30.09.2020	20.0577	12:53:24.666 30.09.2020	19.2511	12:53:24.666 30.09.2020	20.0316	12:53:24.666 30.09.2020	21.7833
12:53:24.666 30.09.2020	20.3235	12:53:24.666 30.09.2020	20.6816	12:53:24.667 30.09.2020	20.0909	12:53:24.667 30.09.2020	19.9836	12:53:24.667 30.09.2020	19.8878
12:53:24.667 30.09.2020	19.3158	12:53:24.667 30.09.2020	20.0337	12:53:24.667 30.09.2020	19.539	12:53:24.667 30.09.2020	20.1755	12:53:24.667 30.09.2020	20.6316
12:53:24.667 30.09.2020	20.2995	12:53:24.667 30.09.2020	20.1057	12:53:24.667 30.09.2020	20.3308	12:53:24.667 30.09.2020	20.6554	12:53:24.667 30.09.2020	20.6556
12:53:24.667 30.09.2020	19.7237	12:53:24.667 30.09.2020	20.3217	12:53:24.667 30.09.2020	19.443	12:53:24.667 30.09.2020	21.6632	12:53:24.667 30.09.2020	19.4559
12:53:24.667 30.09.2020	19.3878	12:53:24.667 30.09.2020	20.1537	12:53:24.667 30.09.2020	20.3548	12:53:24.667 30.09.2020	19.5997	12:53:24.667 30.09.2020	19.9358
12:53:24.667 30.09.2020	19.6037	12:53:24.667 30.09.2020	19.5299	12:53:24.667 30.09.2020	20.3308	12:53:24.667 30.09.2020	20.2715	12:53:24.667 30.09.2020	19.5039
12:53:24.667 30.09.2020	20.2755	12:53:24.667 30.09.2020	19.17	12:53:24.667 30.09.2020	20.3788	12:53:24.667 30.09.2020	20.4634	12:53:24.667 30.09.2020	20.3197
12:53:24.667 30.09.2020	20.4435	12:53:24.667 30.09.2020	21.0175	12:53:24.667 30.09.2020	20.3068	12:53:24.667 30.09.2020	20.3195	12:53:24.667 30.09.2020	21.4474
12:53:24.667 30.09.2020	20.0116	12:53:24.667 30.09.2020	20.8735	12:53:24.667 30.09.2020	19.1551	12:53:24.667 30.09.2020	19.7436	12:53:24.667 30.09.2020	20.7996
12:53:24.667 30.09.2020	20.6115	12:53:24.667 30.09.2020	21.2814	12:53:24.667 30.09.2020	19.467	12:53:24.667 30.09.2020	20.4874	12:53:24.667 30.09.2020	20.1277
12:53:24.667 30.09.2020	19.4118	12:53:24.667 30.09.2020	21.0655	12:53:24.667 30.09.2020	19.8749	12:53:24.667 30.09.2020	21.0873	12:53:24.667 30.09.2020	20.4397
12:53:24.667 30.09.2020	19.9636	12:53:24.667 30.09.2020	20.3697	12:53:24.667 30.09.2020	19.779	12:53:24.667 30.09.2020	22.5749	12:53:24.667 30.09.2020	20.2957
12:53:24.667 30.09.2020	19.5797	12:53:24.667 30.09.2020	19.8418	12:53:24.667 30.09.2020	19.635	12:53:24.667 30.09.2020	20.9193	12:53:24.667 30.09.2020	19.8158
12:53:24.667 30.09.2020	19.4597	12:53:24.667 30.09.2020	20.2257	12:53:24.667 30.09.2020	23.4501	12:53:24.667 30.09.2020	20.4155	12:53:24.667 30.09.2020	20.5356
12:53:24.667 30.09.2020	19.6757	12:53:24.667 30.09.2020	20.2737	12:53:24.667 30.09.2020	20.1389	12:53:24.667 30.09.2020	20.7514	12:53:24.667 30.09.2020	20.8716
12:53:24.667 30.09.2020	19.8916	12:53:24.667 30.09.2020	24.1607	12:53:24.667 30.09.2020	19.9229	12:53:24.667 30.09.2020	20.3435	12:53:24.667 30.09.2020	20.4637
12:53:24.667 30.09.2020	19.5557	12:53:24.667 30.09.2020	20.9455	12:53:24.667 30.09.2020	19.2271	12:53:24.667 30.09.2020	21.3752	12:53:24.667 30.09.2020	20.3197
12:53:24.667 30.09.2020	24.4265	12:53:24.667 30.09.2020	20.8016	12:53:24.667 30.09.2020	19.755	12:53:24.667 30.09.2020	19.8396	12:53:24.667 30.09.2020	20.3437
12:53:24.667 30.09.2020	20.0356	12:53:24.667 30.09.2020	20.8016	12:53:24.667 30.09.2020	20.0429	12:53:24.667 30.09.2020	20.3915	12:53:24.667 30.09.2020	22.0233
12:53:24.667 30.09.2020	20.2995	12:53:24.667 30.09.2020	20.2737	12:53:24.667 30.09.2020	19.8029	12:53:24.667 30.09.2020	20.3435	12:53:24.667 30.09.2020	19.8878
12:53:24.667 30.09.2020	19.1718	12:53:24.667 30.09.2020	20.6096	12:53:24.668 30.09.2020	19.755	12:53:24.668 30.09.2020	24.2545	12:53:24.668 30.09.2020	19.7918
12:53:24.668 30.09.2020	20.2755	12:53:24.668 30.09.2020	21.2095	12:53:24.668 30.09.2020	20.4268	12:53:24.668 30.09.2020	21.0393	12:53:24.668 30.09.2020	20.9195
12:53:24.668 30.09.2020	20.0116	12:53:24.668 30.09.2020	21.4494	12:53:24.668 30.09.2020	20.4748	12:53:24.668 30.09.2020	20.1275	12:53:24.668 30.09.2020	19.6958
12:53:24.668 30.09.2020	19.8437	12:53:24.668 30.09.2020	20.3457	12:53:24.668 30.09.2020	19.779	12:53:24.668 30.09.2020	19.4317	12:53:24.668 30.09.2020	20.1517
12:53:24.668 30.09.2020	20.0596	12:53:24.668 30.09.2020	21.0655	12:53:24.668 30.09.2020	20.2828	12:53:24.668 30.09.2020	19.4557	12:53:24.668 30.09.2020	20.2237
12:53:24.668 30.09.2020	20.7074	12:53:24.668 30.09.2020	19.8898	12:53:24.668 30.09.2020	19.2511	12:53:24.668 30.09.2020	19.7916	12:53:24.668 30.09.2020	19.9358
12:53:24.668 30.09.2020	21.0914	12:53:24.668 30.09.2020	20.6816	12:53:24.668 30.09.2020	19.9229	12:53:24.668 30.09.2020	19.6476	12:53:24.668 30.09.2020	21.1595
12:53:24.668 30.09.2020	19.9876	12:53:24.668 30.09.2020	19.8898	12:53:24.668 30.09.2020	19.8989	12:53:24.668 30.09.2020	18.5679	12:53:24.668 30.09.2020	21.9273
12:53:24.668 30.09.2020	20.5875	12:53:24.668 30.09.2020	20.8975	12:53:24.668 30.09.2020	19.611	12:53:24.668 30.09.2020	19.7196	12:53:24.668 30.09.2020	19.9598
12:53:24.668 30.09.2020	20.2516	12:53:24.668 30.09.2020	21.2814	12:53:24.668 30.09.2020	20.2348	12:53:24.668 30.09.2020	19.7676	12:53:24.668 30.09.2020	20.2237
12:53:24.668 30.09.2020	19.0998	12:53:24.668 30.09.2020	20.2977	12:53:24.668 30.09.2020	19.443	12:53:24.668 30.09.2020	20.7754	12:53:24.668 30.09.2020	19.8398
12:53:24.668 30.09.2020	19.7477	12:53:24.668 30.09.2020	21.0175	12:53:24.668 30.09.2020	19.683	12:53:24.668 30.09.2020	20.6074	12:53:24.668 30.09.2020	20.1517
12:53:24.668 30.09.2020	20.2276	12:53:24.668 30.09.2020	21.0895	12:53:24.668 30.09.2020	19.3231	12:53:24.668 30.09.2020	20.6074	12:53:24.668 30.09.2020	21.1835
12:53:24.668 30.09.2020	19.3398	12:53:24.668 30.09.2020	21.0415	12:53:24.668 30.09.2020	19.491	12:53:24.668 30.09.2020	21.0393	12:53:24.668 30.09.2020	20.7036
12:53:24.668 30.09.2020	19.2678	12:53:24.668 30.09.2020	19.8418	12:53:24.668 30.09.2020	19.563	12:53:24.668 30.09.2020	20.5114	12:53:24.668 30.09.2020	20.2237
12:53:24.668 30.09.2020	20.5635	12:53:24.668 30.09.2020	20.0098	12:53:24.668 30.09.2020	19.467	12:53:24.668 30.09.2020	20.6074	12:53:24.668 30.09.2020	19.9598
12:53:24.668 30.09.2020	19.2678	12:53:24.668 30.09.2020	20.1537	12:53:24.668 30.09.2020	19.539	12:53:24.668 30.09.2020	20.4634	12:53:24.668 30.09.2020	20.9435
12:53:24.668 30.09.2020	19.8916	12:53:24.668 30.09.2020	21.0895	12:53:24.668 30.09.2020	20.0189	12:53:24.668 30.09.2020	19.6237	12:53:24.668 30.09.2020	18.928
12:53:24.668 30.09.2020	19.8197	12:53:24.668 30.09.2020	21.2814	12:53:24.668 30.09.2020	19.8989	12:53:24.668 30.09.2020	18.5679	12:53:24.668 30.09.2020	19.5759
12:53:24.668 30.09.2020	19.2678	12:53:24.668 30.09.2020	20.8495	12:53:24.668 30.09.2020	21.8904	12:53:24.668 30.09.2020	21.5432	12:53:24.668 30.09.2020	20.9915
12:53:24.668 30.09.2020	19.2438	12:53:24.668 30.09.2020	20.5136	12:53:24.669 30.09.2020	20.3788	12:53:24.669 30.09.2020	20.7754	12:53:24.669 30.09.2020	21.1835
12:53:24.669 30.09.2020	19.7957	12:53:24.669 30.09.2020	23.6809	12:53:24.669 30.09.2020	20.3308	12:53:24.669 30.09.2020	20.3195	12:53:24.669 30.09.2020	20.4637
12:53:24.669 30.09.2020	20.1316	12:53:24.669 30.09.2020	20.4416	12:53:24.669 30.09.2020	19.9949	12:53:24.669 30.09.2020	19.4797	12:53:24.669 30.09.2020	20.7996
12:53:24.669 30.09.2020	24.3066	12:53:24.669 30.09.2020	20.9695	12:53:24.669 30.09.2020	19.8749	12:53:24.669 30.09.2020	20.2955	12:53:24.669 30.09.2020	19.096
12:53:24.669 30.09.2020	20.6115	12:53:24.669 30.09.2020	19.9138	12:53:24.669 30.09.2020	19.3471	12:53:24.669 30.09.2020	19.2877	12:53:24.669 30.09.2020	23.5349
12:53:24.669 30.09.2020	20.5395	12:53:24.669 30.09.2020	19.6738	12:53:24.669 30.09.2020	19.1791	12:53:24.669 30.09.2020	18.9998	12:53:24.669 30.09.2020	20.7276
12:53:24.669 30.09.2020	19.7957	12:53:24.669 30.09.2020	20.1057	12:53:24.669 30.09.2020	19.8989	12:53:24.669 30.09.2020	25.0463	12:53:24.669 30.09.2020	20.5836
12:53:24.669 30.09.2020	19.7957	12:53:24.669 30.09.2020	19.8418	12:53:24.669 30.09.2020	20.4028	12:53:24.669 30.09.2020	19.7676	12:53:24.669 30.09.2020	21.2075
12:53:24.669 30.09.2020	20.0596	12:53:24.669 30.09.2020	19.3859	12:53:24.669 30.09.2020	20.8827	12:53:24.669 30.09.2020	21.3752	12:53:24.669 30.09.2020	21.3754
12:53:24.669 30.09.2020	19.3158	12:53:24.669 30.09.2020	20.1537	12:53:24.669 30.09.2020	19.563	12:53:24.669 30.09.2020	18.9278	12:53:24.669 30.09.2020	21.5434
12:53:24.669 30.09.2020	20.1316	12:53:24.669 30.09.2020	21.9533	12:53:24.669 30.09.2020	18.9632	12:53:24.669 30.09.2020	19.5277	12:53:24.669 30.09.2020	22.1193
12:53:24.669 30.09.2020	20.7074	12:53:24.669 30.09.2020	20.2977	12:53:24.669 30.09.2020	19.8749	12:53:24.669 30.09.2020	20.0555	12:53:24.669 30.09.2020	20.2477
12:53:24.669 30.09.2020	22.1711	12:53:24.669 30.09.2020	20.3217	12:53:24.669 30.09.2020	20.2348	12:53:24.669 30.09.2020	20.2235	12:53:24.669 30.09.2020	20.3197
12:53:24.669 30.09.2020	19.6277	12:53:24.669 30.09.2020	19.4579	12:53:24.669 30.09.2020	20.0909	12:53:24.669 30.09.2020	20.3435	12:53:24.669 30.09.2020	22.4792
12:53:24.669 30.09.2020	19.8437	12:53:24.669 30.09.2020	19.6019	12:53:24.669 30.09.2020	19.515	12:53:24.669 30.09.2020	20.4874	12:53:24.669 30.09.2020	20.3917
12:53:24.669 30.09.2020	19.4837	12:53:24.669 30.09.2020	19.4339	12:53:24.669 30.09.2020	19.587	12:53:24.669 30.09.2020	21.3032	12:53:24.669 30.09.2020	21.3514
12:53:24.669 30.09.2020	19.7957	12:53:24.669 30.09.2020	19.9138	12:53:24.669 30.09.2020	20.2828	12:53:24.669 30.09.2020	19.9116	12:53:24.669 30.09.2020	20.6316
12:53:24.669 30.09.2020	19.5797	12:53:24.669 30.09.2020	19.1939	12:53:24.669 30.09.2020	20.3068	12:53:24.669 30.09.2020	19.9356	12:53:24.669 30.09.2020	20.1277
12:53:24.669 30.09.2020	19.6277	12:53:24.669 30.09.2020	19.5299	12:53:24.669 30.09.2020	19.779	12:53:24.669 30.09.2020	19.7196	12:53:24.669 30.09.2020	19.5519
12:53:24.669 30.09.2020	20.3955	12:53:24.669 30.09.2020	20.1297	12:53:24.669 30.09.2020	19.539	12:53:24.669 30.09.2020	19.2877	12:53:24.669 30.09.2020	20.7996
12:53:24.669 30.09.2020	18.7639	12:53:24.669 30.09.2020	20.1297	12:53:24.670 30.09.2020	20.3068	12:53:24.670 30.09.2020	20.4155	12:53:24.670 30.09.2020	20.1997
12:53:24.670 30.09.2020	20.7314	12:53:24.670 30.09.2020	19.9138	12:53:24.670 30.09.2020	19.8989	12:53:24.670 30.09.2020	19.7676	12:53:24.670 30.09.2020	20.5836
12:53:24.670 30.09.2020	19.4837	12:53:24.670 30.09.2020	19.6498	12:53:24.670 30.09.2020	20.1389	12:53:24.670 30.09.2020	19.6716	12:53:24.670 30.09.2020	20.9435
12:53:24.670 30.09.2020	19.6277	12:53:24.670 30.09.2020	19.2899	12:53:24.670 30.09.2020	19.8269	12:53:24.670 30.09.2020	17.9201	12:53:24.670 30.09.2020	20.3677
12:53:24.670 30.09.2020	19.6277	12:53:24.670 30.09.2020	19.9138	12:53:24.670 30.09.2020	20.0669	12:53:24.670 30.09.2020	19.5277	12:53:24.670 30.09.2020	19.9358
12:53:24.670 30.09.2020	18.9799	12:53:24.670 30.09.2020	19.7698	12:53:24.670 30.09.2020	19.1071	12:53:24.670 30.09.2020	19.6476	12:53:24.670 30.09.2020	20.5116
12:53:24.670 30.09.2020	18.8839	12:53:24.670 30.09.2020	18.7381	12:53:24.670 30.09.2020	19.9949	12:53:24.670 30.09.2020	19.7196	12:53:24.670 30.09.2020	20.6076
12:53:24.670 30.09.2020	19.4118	12:53:24.670 30.09.2020	19.3859	12:53:24.670 30.09.2020	19.779	12:53:24.670 30.09.2020	20.4634	12:53:24.670 30.09.2020	19.7678
12:53:24.670 30.09.2020	19.9396	12:53:24.670 30.09.2020	20.0098	12:53:24.670 30.09.2020	20.5468	12:53:24.670 30.09.2020	18.9038	12:53:24.670 30.09.2020	20.2477
12:53:24.670 30.09.2020	19.5797	12:53:24.670 30.09.2020	19.7938	12:53:24.670 30.09.2020	20.2828	12:53:24.670 30.09.2020	19.5997	12:53:24.670 30.09.2020	20.1037
12:53:24.670 30.09.2020	20.7794	12:53:24.670 30.09.2020	19.3379	12:53:24.670 30.09.2020	20.3308	12:53:24.670 30.09.2020	20.1275	12:53:24.670 30.09.2020	20.1757
12:53:24.670 30.09.2020	19.6997	12:53:24.670 30.09.2020	19.9618	12:53:24.670 30.09.2020	20.1629	12:53:24.670 30.09.2020	19.4317	12:53:24.670 30.09.2020	20.7996
12:53:24.670 30.09.2020	18.7639	12:53:24.670 30.09.2020	19.1939	12:53:24.670 30.09.2020	19.683	12:53:24.670 30.09.2020	23.8946	12:53:24.670 30.09.2020	21.2315
12:53:24.670 30.09.2020	19.4837	12:53:24.670 30.09.2020	19.4099	12:53:24.670 30.09.2020	19.9469	12:53:24.670 30.09.2020	20.7994	12:53:24.670 30.09.2020	20.2957
12:53:24.670 30.09.2020	19.4358	12:53:24.670 30.09.2020	19.3139	12:53:24.670 30.09.2020	22.4183	12:53:24.670 30.09.2020	19.3597	12:53:24.670 30.09.2020	19.216
12:53:24.670 30.09.2020	19.6037	12:53:24.670 30.09.2020	20.5376	12:53:24.670 30.09.2020	19.9469	12:53:24.670 30.09.2020	20.3915	12:53:24.670 30.09.2020	20.0318
12:53:24.670 30.09.2020	19.6757	12:53:24.670 30.09.2020	24.1128	12:53:24.670 30.09.2020	19.8269	12:53:24.670 30.09.2020	20.1035	12:53:24.670 30.09.2020	20.2237
12:53:24.670 30.09.2020	19.7717	12:53:24.670 30.09.2020	20.1297	12:53:24.670 30.09.2020	20.4748	12:53:24.670 30.09.2020	19.4077	12:53:24.670 30.09.2020	19.9838
12:53:24.670 30.09.2020	23.9946	12:53:24.670 30.09.2020	20.3457	12:53:24.670 30.09.2020	19.395	12:53:24.670 30.09.2020	20.1995	12:53:24.670 30.09.2020	20.2477
12:53:24.670 30.09.2020	19.9876	12:53:24.670 30.09.2020	20.2497	12:53:24.670 30.09.2020	19.9469	12:53:24.670 30.09.2020	20.1755	12:53:24.670 30.09.2020	23.031
12:53:24.670 30.09.2020	19.9636	12:53:24.670 30.09.2020	20.2017	12:53:24.671 30.09.2020	19.587	12:53:24.671 30.09.2020	20.3195	12:53:24.671 30.09.2020	19.6239
12:53:24.671 30.09.2020	19.4358	12:53:24.671 30.09.2020	20.2257	12:53:24.671 30.09.2020	19.659	12:53:24.671 30.09.2020	24.6864	12:53:24.671 30.09.2020	19.8158
12:53:24.671 30.09.2020	19.7237	12:53:24.671 30.09.2020	20.5136	12:53:24.671 30.09.2020	19.419	12:53:24.671 30.09.2020	20.5594	12:53:24.671 30.09.2020	20.2477
12:53:24.671 30.09.2020	19.0758	12:53:24.671 30.09.2020	19.6019	12:53:24.671 30.09.2020	21.1706	12:53:24.671 30.09.2020	20.9913	12:53:24.671 30.09.2020	20.4397
12:53:24.671 30.09.2020	19.8916	12:53:24.671 30.09.2020	20.2017	12:53:24.671 30.09.2020	20.0429	12:53:24.671 30.09.2020	20.8474	12:53:24.671 30.09.2020	20.4877
12:53:24.671 30.09.2020	19.1238	12:53:24.671 30.09.2020	22.0972	12:53:24.671 30.09.2020	20.0429	12:53:24.671 30.09.2020	20.3915	12:53:24.671 30.09.2020	19.8878
12:53:24.671 30.09.2020	19.6277	12:53:24.671 30.09.2020	21.0175	12:53:24.671 30.09.2020	20.0189	12:53:24.671 30.09.2020	20.6794	12:53:24.671 30.09.2020	20.7516
12:53:24.671 30.09.2020	22.1231	12:53:24.671 30.09.2020	20.1777	12:53:24.671 30.09.2020	20.0429	12:53:24.671 30.09.2020	21.0633	12:53:24.671 30.09.2020	21.4234
12:53:24.671 30.09.2020	19.3878	12:53:24.671 30.09.2020	19.4819	12:53:24.671 30.09.2020	18.8672	12:53:24.671 30.09.2020	19.5757	12:53:24.671 30.09.2020	21.0875
12:53:24.671 30.09.2020	19.6757	12:53:24.671 30.09.2020	20.3697	12:53:24.671 30.09.2020	19.563	12:53:24.671 30.09.2020	21.4232	12:53:24.671 30.09.2020	20.7756
12:53:24.671 30.09.2020	19.3398	12:53:24.671 30.09.2020	20.3217	12:53:24.671 30.09.2020	19.9229	12:53:24.671 30.09.2020	20.6794	12:53:24.671 30.09.2020	21.1115
12:53:24.671 30.09.2020	18.8599	12:53:24.671 30.09.2020	19.9618	12:53:24.671 30.09.2020	19.659	12:53:24.671 30.09.2020	19.3357	12:53:24.671 30.09.2020	20.5116
12:53:24.671 30.09.2020	18.8839	12:53:24.671 30.09.2020	20.0337	12:53:24.671 30.09.2020	20.1629	12:53:24.671 30.09.2020	19.9836	12:53:24.671 30.09.2020	20.6076
12:53:24.671 30.09.2020	20.5395	12:53:24.671 30.09.2020	19.6498	12:53:24.671 30.09.2020	19.779	12:53:24.671 30.09.2020	19.3597	12:53:24.671 30.09.2020	20.7756
12:53:24.671 30.09.2020	19.0758	12:53:24.671 30.09.2020	19.8898	12:53:24.671 30.09.2020	19.779	12:53:24.671 30.09.2020	19.9836	12:53:24.671 30.09.2020	20.4397
12:53:24.671 30.09.2020	21.9551	12:53:24.671 30.09.2020	20.5856	12:53:24.671 30.09.2020	20.1149	12:53:24.671 30.09.2020	20.3195	12:53:24.671 30.09.2020	20.1997
12:53:24.671 30.09.2020	19.7477	12:53:24.671 30.09.2020	20.4656	12:53:24.671 30.09.2020	19.9229	12:53:24.671 30.09.2020	20.1995	12:53:24.671 30.09.2020	24.3507
12:53:24.671 30.09.2020	19.5077	12:53:24.671 30.09.2020	19.7218	12:53:24.671 30.09.2020	19.8749	12:53:24.671 30.09.2020	18.9758	12:53:24.671 30.09.2020	20.1277
12:53:24.671 30.09.2020	19.5557	12:53:24.671 30.09.2020	20.8256	12:53:24.671 30.09.2020	20.1149	12:53:24.671 30.09.2020	26.318	12:53:24.671 30.09.2020	20.3197
12:53:24.671 30.09.2020	19.3398	12:53:24.671 30.09.2020	20.4416	12:53:24.671 30.09.2020	19.659	12:53:24.671 30.09.2020	20.2715	12:53:24.671 30.09.2020	20.5596
12:53:24.671 30.09.2020	20.2995	12:53:24.671 30.09.2020	20.4656	12:53:24.672 30.09.2020	21.8185	12:53:24.672 30.09.2020	19.5757	12:53:24.672 30.09.2020	21.7593
12:53:24.672 30.09.2020	18.8119	12:53:24.672 30.09.2020	19.9378	12:53:24.672 30.09.2020	19.779	12:53:24.672 30.09.2020	19.9356	12:53:24.672 30.09.2020	19.4559
12:53:24.672 30.09.2020	19.6997	12:53:24.672 30.09.2020	22.2172	12:53:24.672 30.09.2020	19.491	12:53:24.672 30.09.2020	19.9356	12:53:24.672 30.09.2020	20.8236
12:53:24.672 30.09.2020	19.6757	12:53:24.672 30.09.2020	20.6096	12:53:24.672 30.09.2020	19.467	12:53:24.672 30.09.2020	20.4155	12:53:24.672 30.09.2020	20.7996
12:53:24.672 30.09.2020	22.9149	12:53:24.672 30.09.2020	20.3697	12:53:24.672 30.09.2020	20.2588	12:53:24.672 30.09.2020	19.9836	12:53:24.672 30.09.2020	20.2237
12:53:24.672 30.09.2020	19.0279	12:53:24.672 30.09.2020	20.9215	12:53:24.672 30.09.2020	19.9709	12:53:24.672 30.09.2020	21.2553	12:53:24.672 30.09.2020	23.7749
12:53:24.672 30.09.2020	20.3955	12:53:24.672 30.09.2020	21.1615	12:53:24.672 30.09.2020	19.563	12:53:24.672 30.09.2020	18.7599	12:53:24.672 30.09.2020	21.4714
12:53:24.672 30.09.2020	19.7717	12:53:24.672 30.09.2020	20.0577	12:53:24.672 30.09.2020	20.4748	12:53:24.672 30.09.2020	23.4867	12:53:24.672 30.09.2020	20.7276
12:53:24.672 30.09.2020	18.7159	12:53:24.672 30.09.2020	20.0098	12:53:24.672 30.09.2020	20.0189	12:53:24.672 30.09.2020	20.3675	12:53:24.672 30.09.2020	19.4799
12:53:24.672 30.09.2020	19.5557	12:53:24.672 30.09.2020	19.9618	12:53:24.672 30.09.2020	21.4825	12:53:24.672 30.09.2020	21.1593	12:53:24.672 30.09.2020	20.4397
12:53:24.672 30.09.2020	19.6277	12:53:24.672 30.09.2020	20.0577	12:53:24.672 30.09.2020	20.3308	12:53:24.672 30.09.2020	21.0873	12:53:24.672 30.09.2020	20.4157
12:53:24.672 30.09.2020	19.5557	12:53:24.672 30.09.2020	21.3294	12:53:24.672 30.09.2020	20.4748	12:53:24.672 30.09.2020	20.2715	12:53:24.672 30.09.2020	21.1115
12:53:24.672 30.09.2020	19.4118	12:53:24.672 30.09.2020	19.5059	12:53:24.672 30.09.2020	20.4268	12:53:24.672 30.09.2020	20.4874	12:53:24.672 30.09.2020	20.7996
12:53:24.672 30.09.2020	21.5472	12:53:24.672 30.09.2020	19.8418	12:53:24.672 30.09.2020	20.4028	12:53:24.672 30.09.2020	19.9116	12:53:24.672 30.09.2020	20.7516
12:53:24.672 30.09.2020	19.7477	12:53:24.672 30.09.2020	19.9858	12:53:24.672 30.09.2020	19.9229	12:53:24.672 30.09.2020	19.9116	12:53:24.672 30.09.2020	21.5674
12:53:24.672 30.09.2020	20.2995	12:53:24.672 30.09.2020	19.8418	12:53:24.672 30.09.2020	19.587	12:53:24.672 30.09.2020	19.1438	12:53:24.672 30.09.2020	20.0318
12:53:24.672 30.09.2020	19.6517	12:53:24.672 30.09.2020	19.5539	12:53:24.672 30.09.2020	19.443	12:53:24.672 30.09.2020	22.311	12:53:24.672 30.09.2020	20.7516
12:53:24.672 30.09.2020	20.2036	12:53:24.672 30.09.2020	19.5299	12:53:24.672 30.09.2020	19.2991	12:53:24.672 30.09.2020	20.7034	12:53:24.672 30.09.2020	19.6239
12:53:24.672 30.09.2020	19.5557	12:53:24.672 30.09.2020	19.4339	12:53:24.672 30.09.2020	20.8827	12:53:24.672 30.09.2020	20.6794	12:53:24.672 30.09.2020	21.0155
12:53:24.672 30.09.2020	20.7794	12:53:24.672 30.09.2020	20.1297	12:53:24.672 30.09.2020	20.4028	12:53:24.672 30.09.2020	18.9998	12:53:24.672 30.09.2020	20.9195
12:53:24.672 30.09.2020	18.62	12:53:24.672 30.09.2020	22.0972	12:53:24.673 30.09.2020	19.3231	12:53:24.673 30.09.2020	20.7274	12:53:24.673 30.09.2020	21.2555
12:53:24.673 30.09.2020	19.6037	12:53:24.673 30.09.2020	19.9138	12:53:24.673 30.09.2020	19.2751	12:53:24.673 30.09.2020	19.8396	12:53:24.673 30.09.2020	20.2477
12:53:24.673 30.09.2020	20.0596	12:53:24.673 30.09.2020	21.1135	12:53:24.673 30.09.2020	19.8029	12:53:24.673 30.09.2020	19.0958	12:53:24.673 30.09.2020	20.9435
12:53:24.673 30.09.2020	18.9559	12:53:24.673 30.09.2020	20.6576	12:53:24.673 30.09.2020	20.3308	12:53:24.673 30.09.2020	19.7676	12:53:24.673 30.09.2020	20.7756
12:53:24.673 30.09.2020	19.0039	12:53:24.673 30.09.2020	20.2977	12:53:24.673 30.09.2020	20.2588	12:53:24.673 30.09.2020	19.6476	12:53:24.673 30.09.2020	21.3754
12:53:24.673 30.09.2020	19.3158	12:53:24.673 30.09.2020	20.8256	12:53:24.673 30.09.2020	19.8749	12:53:24.673 30.09.2020	19.8636	12:53:24.673 30.09.2020	20.9435
12:53:24.673 30.09.2020	18.548	12:53:24.673 30.09.2020	21.0895	12:53:24.673 30.09.2020	19.755	12:53:24.673 30.09.2020	19.9596	12:53:24.673 30.09.2020	20.8716
12:53:24.673 30.09.2020	19.5557	12:53:24.673 30.09.2020	21.2814	12:53:24.673 30.09.2020	19.779	12:53:24.673 30.09.2020	19.1918	12:53:24.673 30.09.2020	19.7198
12:53:24.673 30.09.2020	20.2516	12:53:24.673 30.09.2020	19.7938	12:53:24.673 30.09.2020	19.8029	12:53:24.673 30.09.2020	19.1198	12:53:24.673 30.09.2020	21.1595
12:53:24.673 30.09.2020	19.7717	12:53:24.673 30.09.2020	19.146	12:53:24.673 30.09.2020	20.4268	12:53:24.673 30.09.2020	19.3837	12:53:24.673 30.09.2020	21.0395
12:53:24.673 30.09.2020	24.7865	12:53:24.673 30.09.2020	19.2179	12:53:24.673 30.09.2020	20.1389	12:53:24.673 30.09.2020	19.0238	12:53:24.673 30.09.2020	20.9195
12:53:24.673 30.09.2020	20.4915	12:53:24.673 30.09.2020	20.0337	12:53:24.673 30.09.2020	20.5948	12:53:24.673 30.09.2020	19.3597	12:53:24.673 30.09.2020	23.8948
12:53:24.673 30.09.2020	20.1076	12:53:24.673 30.09.2020	20.5616	12:53:24.673 30.09.2020	19.2031	12:53:24.673 30.09.2020	20.1515	12:53:24.673 30.09.2020	20.9675
12:53:24.673 30.09.2020	19.5797	12:53:24.673 30.09.2020	21.1615	12:53:24.673 30.09.2020	19.515	12:53:24.673 30.09.2020	24.6144	12:53:24.673 30.09.2020	20.5116
12:53:24.673 30.09.2020	19.9876	12:53:24.673 30.09.2020	21.4974	12:53:24.673 30.09.2020	19.515	12:53:24.673 30.09.2020	20.3675	12:53:24.673 30.09.2020	20.3917
12:53:24.673 30.09.2020	20.0116	12:53:24.673 30.09.2020	20.8975	12:53:24.673 30.09.2020	22.3463	12:53:24.673 30.09.2020	19.5517	12:53:24.673 30.09.2020	18.904
12:53:24.673 30.09.2020	19.2678	12:53:24.673 30.09.2020	19.8658	12:53:24.673 30.09.2020	21.0027	12:53:24.673 30.09.2020	20.3915	12:53:24.673 30.09.2020	20.0318
12:53:24.673 30.09.2020	19.9876	12:53:24.673 30.09.2020	21.5934	12:53:24.673 30.09.2020	19.8509	12:53:24.673 30.09.2020	18.3999	12:53:24.673 30.09.2020	20.0798
12:53:24.673 30.09.2020	19.6037	12:53:24.673 30.09.2020	20.3457	12:53:24.673 30.09.2020	20.4748	12:53:24.673 30.09.2020	18.9518	12:53:24.673 30.09.2020	20.6556
12:53:24.673 30.09.2020	22.0031	12:53:24.673 30.09.2020	20.9455	12:53:24.673 30.09.2020	19.8269	12:53:24.673 30.09.2020	19.2877	12:53:24.673 30.09.2020	19.8878
12:53:24.673 30.09.2020	20.5635	12:53:24.673 30.09.2020	20.6816	12:53:24.674 30.09.2020	19.2511	12:53:24.674 30.09.2020	19.8156	12:53:24.674 30.09.2020	21.1835
12:53:24.674 30.09.2020	20.4915	12:53:24.674 30.09.2020	19.9618	12:53:24.674 30.09.2020	19.0111	12:53:24.674 30.09.2020	20.7274	12:53:24.674 30.09.2020	20.2237
12:53:24.674 30.09.2020	19.8676	12:53:24.674 30.09.2020	19.4339	12:53:24.674 30.09.2020	18.8912	12:53:24.674 30.09.2020	21.7831	12:53:24.674 30.09.2020	20.9915
12:53:24.674 30.09.2020	19.7237	12:53:24.674 30.09.2020	20.1297	12:53:24.674 30.09.2020	19.587	12:53:24.674 30.09.2020	21.3032	12:53:24.674 30.09.2020	20.9915
12:53:24.674 30.09.2020	19.2678	12:53:24.674 30.09.2020	20.2257	12:53:24.674 30.09.2020	20.3308	12:53:24.674 30.09.2020	19.8636	12:53:24.674 30.09.2020	20.4157
12:53:24.674 30.09.2020	19.1238	12:53:24.674 30.09.2020	21.1375	12:53:24.674 30.09.2020	19.707	12:53:24.674 30.09.2020	19.3837	12:53:24.674 30.09.2020	20.3677
12:53:24.674 30.09.2020	19.5077	12:53:24.674 30.09.2020	21.5694	12:53:24.674 30.09.2020	19.9229	12:53:24.674 30.09.2020	19.3117	12:53:24.674 30.09.2020	20.8476
12:53:24.674 30.09.2020	18.8839	12:53:24.674 30.09.2020	20.6336	12:53:24.674 30.09.2020	19.8989	12:53:24.674 30.09.2020	18.8558	12:53:24.674 30.09.2020	21.7114
12:53:24.674 30.09.2020	20.8514	12:53:24.674 30.09.2020	19.8178	12:53:24.674 30.09.2020	20.1149	12:53:24.674 30.09.2020	20.0555	12:53:24.674 30.09.2020	20.5596
12:53:24.674 30.09.2020	20.0836	12:53:24.674 30.09.2020	19.5779	12:53:24.674 30.09.2020	19.755	12:53:24.674 30.09.2020	19.5277	12:53:24.674 30.09.2020	21.2555
12:53:24.674 30.09.2020	20.7794	12:53:24.674 30.09.2020	19.7218	12:53:24.674 30.09.2020	20.2348	12:53:24.674 30.09.2020	18.4239	12:53:24.674 30.09.2020	18.88
12:53:24.674 30.09.2020	20.0596	12:53:24.674 30.09.2020	20.4656	12:53:24.674 30.09.2020	20.1149	12:53:24.674 30.09.2020	20.4395	12:53:24.674 30.09.2020	19.7198
12:53:24.674 30.09.2020	19.0039	12:53:24.674 30.09.2020	19.6498	12:53:24.674 30.09.2020	18.7712	12:53:24.674 30.09.2020	19.2877	12:53:24.674 30.09.2020	19.264
12:53:24.674 30.09.2020	20.0356	12:53:24.674 30.09.2020	19.7938	12:53:24.674 30.09.2020	19.491	12:53:24.674 30.09.2020	21.2792	12:53:24.674 30.09.2020	19.5999
12:53:24.674 30.09.2020	18.62	12:53:24.674 30.09.2020	19.4579	12:53:24.674 30.09.2020	19.395	12:53:24.674 30.09.2020	20.3915	12:53:24.674 30.09.2020	19.8878
12:53:24.674 30.09.2020	19.7717	12:53:24.674 30.09.2020	20.6576	12:53:24.674 30.09.2020	20.3308	12:53:24.674 30.09.2020	19.3597	12:53:24.674 30.09.2020	20.4157
12:53:24.674 30.09.2020	17.9961	12:53:24.674 30.09.2020	20.5616	12:53:24.674 30.09.2020	19.683	12:53:24.674 30.09.2020	20.2955	12:53:24.674 30.09.2020	20.8956
12:53:24.674 30.09.2020	19.5557	12:53:24.674 30.09.2020	20.8016	12:53:24.674 30.09.2020	19.635	12:53:24.674 30.09.2020	19.5757	12:53:24.674 30.09.2020	20.2957
12:53:24.674 30.09.2020	19.4837	12:53:24.674 30.09.2020	19.6498	12:53:24.674 30.09.2020	19.2511	12:53:24.674 30.09.2020	19.4077	12:53:24.674 30.09.2020	21.4234
12:53:24.674 30.09.2020	20.1076	12:53:24.674 30.09.2020	19.4579	12:53:24.674 30.09.2020	19.659	12:53:24.674 30.09.2020	24.9024	12:53:24.674 30.09.2020	20.0558
12:53:24.674 30.09.2020	19.8437	12:53:24.674 30.09.2020	19.4819	12:53:24.675 30.09.2020	19.0351	12:53:24.675 30.09.2020	21.1593	12:53:24.675 30.09.2020	19.5039
12:53:24.675 30.09.2020	20.5395	12:53:24.675 30.09.2020	19.3859	12:53:24.675 30.09.2020	23.498	12:53:24.675 30.09.2020	19.6956	12:53:24.675 30.09.2020	20.5116
12:53:24.675 30.09.2020	19.7477	12:53:24.675 30.09.2020	19.4339	12:53:24.675 30.09.2020	20.0189	12:53:24.675 30.09.2020	20.2235	12:53:24.675 30.09.2020	20.8956
12:53:24.675 30.09.2020	20.4195	12:53:24.675 30.09.2020	26.0323	12:53:24.675 30.09.2020	19.8269	12:53:24.675 30.09.2020	21.1353	12:53:24.675 30.09.2020	21.1835
12:53:24.675 30.09.2020	19.7957	12:53:24.675 30.09.2020	20.2737	12:53:24.675 30.09.2020	18.9632	12:53:24.675 30.09.2020	19.4557	12:53:24.675 30.09.2020	20.9195
12:53:24.675 30.09.2020	26.0821	12:53:24.675 30.09.2020	20.1777	12:53:24.675 30.09.2020	19.707	12:53:24.675 30.09.2020	19.7196	12:53:24.675 30.09.2020	20.0798
12:53:24.675 30.09.2020	19.3398	12:53:24.675 30.09.2020	20.2497	12:53:24.675 30.09.2020	19.731	12:53:24.675 30.09.2020	19.5997	12:53:24.675 30.09.2020	24.6147
12:53:24.675 30.09.2020	19.4118	12:53:24.675 30.09.2020	20.7536	12:53:24.675 30.09.2020	19.8749	12:53:24.675 30.09.2020	18.232	12:53:24.675 30.09.2020	21.0635
12:53:24.675 30.09.2020	20.2276	12:53:24.675 30.09.2020	20.5616	12:53:24.675 30.09.2020	19.9949	12:53:24.675 30.09.2020	23.4867	12:53:24.675 30.09.2020	21.8073
12:53:24.675 30.09.2020	20.3475	12:53:24.675 30.09.2020	20.6336	12:53:24.675 30.09.2020	19.8509	12:53:24.675 30.09.2020	18.6639	12:53:24.675 30.09.2020	21.5434
12:53:24.675 30.09.2020	20.4435	12:53:24.675 30.09.2020	20.7776	12:53:24.675 30.09.2020	21.5545	12:53:24.675 30.09.2020	19.6716	12:53:24.675 30.09.2020	21.2315
12:53:24.675 30.09.2020	19.8676	12:53:24.675 30.09.2020	19.9138	12:53:24.675 30.09.2020	20.2588	12:53:24.675 30.09.2020	19.4317	12:53:24.675 30.09.2020	20.7276
12:53:24.675 30.09.2020	19.3878	12:53:24.675 30.09.2020	22.2892	12:53:24.675 30.09.2020	20.4508	12:53:24.675 30.09.2020	19.5997	12:53:24.675 30.09.2020	20.7756
12:53:24.675 30.09.2020	18.9799	12:53:24.675 30.09.2020	20.3217	12:53:24.675 30.09.2020	20.5228	12:53:24.675 30.09.2020	20.3195	12:53:24.675 30.09.2020	20.1517
12:53:24.675 30.09.2020	22.459	12:53:24.675 30.09.2020	19.5779	12:53:24.675 30.09.2020	20.4988	12:53:24.675 30.09.2020	20.0076	12:53:24.675 30.09.2020	20.3437
12:53:24.675 30.09.2020	19.5557	12:53:24.675 30.09.2020	19.9138	12:53:24.675 30.09.2020	20.0429	12:53:24.675 30.09.2020	19.2637	12:53:24.675 30.09.2020	21.4714
12:53:24.675 30.09.2020	20.1316	12:53:24.675 30.09.2020	19.2419	12:53:24.675 30.09.2020	20.1869	12:53:24.675 30.09.2020	19.5037	12:53:24.675 30.09.2020	20.5356
12:53:24.675 30.09.2020	19.8197	12:53:24.675 30.09.2020	19.002	12:53:24.675 30.09.2020	20.3308	12:53:24.675 30.09.2020	20.4634	12:53:24.675 30.09.2020	21.9513
12:53:24.675 30.09.2020	19.7237	12:53:24.675 30.09.2020	19.122	12:53:24.675 30.09.2020	20.2828	12:53:24.675 30.09.2020	18.7839	12:53:24.675 30.09.2020	21.2795
12:53:24.675 30.09.2020	19.2678	12:53:24.675 30.09.2020	20.1777	12:53:24.675 30.09.2020	20.6187	12:53:24.675 30.09.2020	18.9758	12:53:24.675 30.09.2020	20.7996
12:53:24.675 30.09.2020	19.8437	12:53:24.675 30.09.2020	20.0098	12:53:24.676 30.09.2020	20.4988	12:53:24.676 30.09.2020	19.0478	12:53:24.676 30.09.2020	20.7996
12:53:24.676 30.09.2020	19.3158	12:53:24.676 30.09.2020	22.0253	12:53:24.676 30.09.2020	20.1389	12:53:24.676 30.09.2020	19.5517	12:53:24.676 30.09.2020	21.0875
12:53:24.676 30.09.2020	18.62	12:53:24.676 30.09.2020	20.6576	12:53:24.676 30.09.2020	20.2108	12:53:24.676 30.09.2020	19.6237	12:53:24.676 30.09.2020	20.6796
12:53:24.676 30.09.2020	21.2113	12:53:24.676 30.09.2020	21.4974	12:53:24.676 30.09.2020	19.611	12:53:24.676 30.09.2020	18.8558	12:53:24.676 30.09.2020	21.6154
12:53:24.676 30.09.2020	20.7554	12:53:24.676 30.09.2020	20.9215	12:53:24.676 30.09.2020	19.587	12:53:24.676 30.09.2020	19.5037	12:53:24.676 30.09.2020	22.9351
12:53:24.676 30.09.2020	21.0194	12:53:24.676 30.09.2020	20.3937	12:53:24.676 30.09.2020	19.9229	12:53:24.676 30.09.2020	18.28	12:53:24.676 30.09.2020	21.7114
12:53:24.676 30.09.2020	19.6277	12:53:24.676 30.09.2020	20.7536	12:53:24.676 30.09.2020	19.1791	12:53:24.676 30.09.2020	19.2158	12:53:24.676 30.09.2020	21.4954
12:53:24.676 30.09.2020	19.6997	12:53:24.676 30.09.2020	20.1297	12:53:24.676 30.09.2020	20.1389	12:53:24.676 30.09.2020	18.7599	12:53:24.676 30.09.2020	21.9273
12:53:24.676 30.09.2020	19.5317	12:53:24.676 30.09.2020	21.0175	12:53:24.676 30.09.2020	21.1226	12:53:24.676 30.09.2020	20.3435	12:53:24.676 30.09.2020	20.7516
12:53:24.676 30.09.2020	20.0596	12:53:24.676 30.09.2020	18.3781	12:53:24.676 30.09.2020	20.8827	12:53:24.676 30.09.2020	18.184	12:53:24.676 30.09.2020	21.1835
12:53:24.676 30.09.2020	20.1316	12:53:24.676 30.09.2020	21.9293	12:53:24.676 30.09.2020	19.8989	12:53:24.676 30.09.2020	19.9356	12:53:24.676 30.09.2020	19.6479
12:53:24.676 30.09.2020	20.4915	12:53:24.676 30.09.2020	19.7698	12:53:24.676 30.09.2020	20.4988	12:53:24.676 30.09.2020	20.0795	12:53:24.676 30.09.2020	20.5836
12:53:24.676 30.09.2020	19.8916	12:53:24.676 30.09.2020	19.7458	12:53:24.676 30.09.2020	20.5948	12:53:24.676 30.09.2020	19.2637	12:53:24.676 30.09.2020	20.4397
12:53:24.676 30.09.2020	20.2036	12:53:24.676 30.09.2020	19.3859	12:53:24.676 30.09.2020	20.6667	12:53:24.676 30.09.2020	19.2637	12:53:24.676 30.09.2020	20.0078
12:53:24.676 30.09.2020	19.9876	12:53:24.676 30.09.2020	19.5059	12:53:24.676 30.09.2020	19.491	12:53:24.676 30.09.2020	20.6794	12:53:24.676 30.09.2020	19.4319
12:53:24.676 30.09.2020	20.2276	12:53:24.676 30.09.2020	19.7938	12:53:24.676 30.09.2020	19.1551	12:53:24.676 30.09.2020	20.4155	12:53:24.676 30.09.2020	19.3119
12:53:24.676 30.09.2020	19.2918	12:53:24.676 30.09.2020	19.6498	12:53:24.676 30.09.2020	24.2899	12:53:24.676 30.09.2020	20.4874	12:53:24.676 30.09.2020	18.952
12:53:24.676 30.09.2020	19.7237	12:53:24.676 30.09.2020	20.8495	12:53:24.676 30.09.2020	20.2108	12:53:24.676 30.09.2020	19.4797	12:53:24.676 30.09.2020	19.4319
12:53:24.676 30.09.2020	19.9396	12:53:24.676 30.09.2020	24.9526	12:53:24.676 30.09.2020	20.6427	12:53:24.676 30.09.2020	18.9038	12:53:24.676 30.09.2020	19.4559
12:53:24.676 30.09.2020	19.5077	12:53:24.676 30.09.2020	20.5376	12:53:24.676 30.09.2020	20.4268	12:53:24.676 30.09.2020	19.9116	12:53:24.676 30.09.2020	19.5759
12:53:24.676 30.09.2020	27.7137	12:53:24.676 30.09.2020	18.81	12:53:24.677 30.09.2020	20.0909	12:53:24.677 30.09.2020	20.1755	12:53:24.677 30.09.2020	22.1433
12:53:24.677 30.09.2020	19.6517	12:53:24.677 30.09.2020	20.1057	12:53:24.677 30.09.2020	19.395	12:53:24.677 30.09.2020	18.7359	12:53:24.677 30.09.2020	22.4312
12:53:24.677 30.09.2020	20.0596	12:53:24.677 30.09.2020	19.6258	12:53:24.677 30.09.2020	20.0909	12:53:24.677 30.09.2020	20.7994	12:53:24.677 30.09.2020	21.2795
12:53:24.677 30.09.2020	19.7237	12:53:24.677 30.09.2020	20.5856	12:53:24.677 30.09.2020	19.2511	12:53:24.677 30.09.2020	21.7591	12:53:24.677 30.09.2020	19.7438
12:53:24.677 30.09.2020	19.7237	12:53:24.677 30.09.2020	19.4099	12:53:24.677 30.09.2020	19.611	12:53:24.677 30.09.2020	20.1515	12:53:24.677 30.09.2020	20.7756
12:53:24.677 30.09.2020	19.7477	12:53:24.677 30.09.2020	19.5779	12:53:24.677 30.09.2020	20.0429	12:53:24.677 30.09.2020	18.7119	12:53:24.677 30.09.2020	20.0558
12:53:24.677 30.09.2020	19.1238	12:53:24.677 30.09.2020	20.2017	12:53:24.677 30.09.2020	19.9469	12:53:24.677 30.09.2020	20.3195	12:53:24.677 30.09.2020	20.3917
12:53:24.677 30.09.2020	19.7237	12:53:24.677 30.09.2020	19.5539	12:53:24.677 30.09.2020	19.707	12:53:24.677 30.09.2020	18.7359	12:53:24.677 30.09.2020	20.1277
12:53:24.677 30.09.2020	20.2276	12:53:24.677 30.09.2020	20.9935	12:53:24.677 30.09.2020	19.0111	12:53:24.677 30.09.2020	19.2397	12:53:24.677 30.09.2020	19.4559
12:53:24.677 30.09.2020	21.0914	12:53:24.677 30.09.2020	20.0577	12:53:24.677 30.09.2020	19.8989	12:53:24.677 30.09.2020	20.1035	12:53:24.677 30.09.2020	19.8158
12:53:24.677 30.09.2020	19.7477	12:53:24.677 30.09.2020	19.9858	12:53:24.677 30.09.2020	19.8989	12:53:24.677 30.09.2020	19.5997	12:53:24.677 30.09.2020	20.2957
12:53:24.677 30.09.2020	20.0596	12:53:24.677 30.09.2020	20.1057	12:53:24.677 30.09.2020	19.2511	12:53:24.677 30.09.2020	19.0958	12:53:24.677 30.09.2020	21.1355
12:53:24.677 30.09.2020	19.1478	12:53:24.677 30.09.2020	19.5539	12:53:24.677 30.09.2020	20.0669	12:53:24.677 30.09.2020	20.6794	12:53:24.677 30.09.2020	22.3832
12:53:24.677 30.09.2020	20.6355	12:53:24.677 30.09.2020	20.0098	12:53:24.677 30.09.2020	19.3471	12:53:24.677 30.09.2020	17.9681	12:53:24.677 30.09.2020	19.24
12:53:24.677 30.09.2020	19.3878	12:53:24.677 30.09.2020	20.1057	12:53:24.677 30.09.2020	19.779	12:53:24.677 30.09.2020	19.3117	12:53:24.677 30.09.2020	19.4079
12:53:24.677 30.09.2020	19.9396	12:53:24.677 30.09.2020	20.4177	12:53:24.677 30.09.2020	19.611	12:53:24.677 30.09.2020	19.0238	12:53:24.677 30.09.2020	20.8716
12:53:24.677 30.09.2020	20.0596	12:53:24.677 30.09.2020	19.3379	12:53:24.677 30.09.2020	19.3711	12:53:24.677 30.09.2020	19.2637	12:53:24.677 30.09.2020	21.0635
12:53:24.677 30.09.2020	21.0434	12:53:24.677 30.09.2020	19.9378	12:53:24.677 30.09.2020	19.9229	12:53:24.677 30.09.2020	19.2877	12:53:24.677 30.09.2020	20.8956
12:53:24.677 30.09.2020	19.8676	12:53:24.677 30.09.2020	19.6019	12:53:24.677 30.09.2020	19.395	12:53:24.677 30.09.2020	21.7831	12:53:24.677 30.09.2020	22.5512
12:53:24.677 30.09.2020	19.6037	12:53:24.677 30.09.2020	19.7938	12:53:24.677 30.09.2020	19.491	12:53:24.677 30.09.2020	19.6956	12:53:24.677 30.09.2020	21.8793
12:53:24.677 30.09.2020	21.0434	12:53:24.677 30.09.2020	20.1537	12:53:24.678 30.09.2020	20.0909	12:53:24.678 30.09.2020	22.7669	12:53:24.678 30.09.2020	21.8793
12:53:24.678 30.09.2020	19.5317	12:53:24.678 30.09.2020	19.8898	12:53:24.678 30.09.2020	19.731	12:53:24.678 30.09.2020	19.5037	12:53:24.678 30.09.2020	21.2315
12:53:24.678 30.09.2020	19.6997	12:53:24.678 30.09.2020	20.0817	12:53:24.678 30.09.2020	21.1466	12:53:24.678 30.09.2020	20.8234	12:53:24.678 30.09.2020	21.2315
12:53:24.678 30.09.2020	19.4837	12:53:24.678 30.09.2020	19.7938	12:53:24.678 30.09.2020	20.3308	12:53:24.678 30.09.2020	18.9038	12:53:24.678 30.09.2020	21.2075
12:53:24.678 30.09.2020	19.3878	12:53:24.678 30.09.2020	20.7056	12:53:24.678 30.09.2020	19.515	12:53:24.678 30.09.2020	19.7436	12:53:24.678 30.09.2020	21.3754
12:53:24.678 30.09.2020	19.8437	12:53:24.678 30.09.2020	19.2659	12:53:24.678 30.09.2020	20.1629	12:53:24.678 30.09.2020	19.4317	12:53:24.678 30.09.2020	20.1997
12:53:24.678 30.09.2020	20.8994	12:53:24.678 30.09.2020	19.5779	12:53:24.678 30.09.2020	19.779	12:53:24.678 30.09.2020	18.7599	12:53:24.678 30.09.2020	20.5356
12:53:24.678 30.09.2020	19.8437	12:53:24.678 30.09.2020	18.978	12:53:24.678 30.09.2020	19.8509	12:53:24.678 30.09.2020	18.9758	12:53:24.678 30.09.2020	21.3035
12:53:24.678 30.09.2020	19.9636	12:53:24.678 30.09.2020	19.7938	12:53:24.678 30.09.2020	20.1869	12:53:24.678 30.09.2020	19.6476	12:53:24.678 30.09.2020	20.8956
12:53:24.678 30.09.2020	19.3158	12:53:24.678 30.09.2020	20.0577	12:53:24.678 30.09.2020	19.9709	12:53:24.678 30.09.2020	21.0393	12:53:24.678 30.09.2020	20.6316
12:53:24.678 30.09.2020	19.0758	12:53:24.678 30.09.2020	20.5136	12:53:24.678 30.09.2020	19.443	12:53:24.678 30.09.2020	20.0555	12:53:24.678 30.09.2020	19.5999
12:53:24.678 30.09.2020	19.5077	12:53:24.678 30.09.2020	20.4177	12:53:24.678 30.09.2020	19.9949	12:53:24.678 30.09.2020	20.1995	12:53:24.678 30.09.2020	20.1757
12:53:24.678 30.09.2020	20.0596	12:53:24.678 30.09.2020	19.9378	12:53:24.678 30.09.2020	20.0189	12:53:24.678 30.09.2020	18.088	12:53:24.678 30.09.2020	21.3514
12:53:24.678 30.09.2020	19.9396	12:53:24.678 30.09.2020	20.5616	12:53:24.678 30.09.2020	19.3231	12:53:24.678 30.09.2020	20.8713	12:53:24.678 30.09.2020	20.3197
12:53:24.678 30.09.2020	20.3475	12:53:24.678 30.09.2020	19.9378	12:53:24.678 30.09.2020	19.755	12:53:24.678 30.09.2020	19.8396	12:53:24.678 30.09.2020	20.1277
12:53:24.678 30.09.2020	20.3715	12:53:24.678 30.09.2020	19.6738	12:53:24.678 30.09.2020	20.4028	12:53:24.678 30.09.2020	18.7359	12:53:24.678 30.09.2020	20.9435
12:53:24.678 30.09.2020	19.2438	12:53:24.678 30.09.2020	20.2017	12:53:24.678 30.09.2020	19.683	12:53:24.678 30.09.2020	21.1833	12:53:24.678 30.09.2020	21.3754
12:53:24.678 30.09.2020	19.0998	12:53:24.678 30.09.2020	20.9935	12:53:24.678 30.09.2020	19.2991	12:53:24.678 30.09.2020	20.8713	12:53:24.678 30.09.2020	18.2082
12:53:24.678 30.09.2020	19.4118	12:53:24.678 30.09.2020	19.6498	12:53:24.678 30.09.2020	20.0189	12:53:24.678 30.09.2020	20.3915	12:53:24.678 30.09.2020	22.2152
12:53:24.678 30.09.2020	19.4837	12:53:24.678 30.09.2020	19.3139	12:53:24.678 30.09.2020	20.0429	12:53:24.678 30.09.2020	18.6159	12:53:24.678 30.09.2020	21.2075
12:53:24.678 30.09.2020	19.8437	12:53:24.678 30.09.2020	19.7218	12:53:24.679 30.09.2020	19.491	12:53:24.679 30.09.2020	18.9278	12:53:24.679 30.09.2020	20.3437
12:53:24.679 30.09.2020	20.5155	12:53:24.679 30.09.2020	19.3859	12:53:24.679 30.09.2020	19.9469	12:53:24.679 30.09.2020	19.3837	12:53:24.679 30.09.2020	21.2795
12:53:24.679 30.09.2020	20.7314	12:53:24.679 30.09.2020	19.9858	12:53:24.679 30.09.2020	20.5228	12:53:24.679 30.09.2020	19.2877	12:53:24.679 30.09.2020	21.6154
12:53:24.679 30.09.2020	20.4195	12:53:24.679 30.09.2020	20.3697	12:53:24.679 30.09.2020	19.8749	12:53:24.679 30.09.2020	19.4077	12:53:24.679 30.09.2020	20.7276
12:53:24.679 30.09.2020	20.2995	12:53:24.679 30.09.2020	20.8016	12:53:24.679 30.09.2020	19.707	12:53:24.679 30.09.2020	19.5037	12:53:24.679 30.09.2020	20.8236
12:53:24.679 30.09.2020	19.5077	12:53:24.679 30.09.2020	20.3457	12:53:24.679 30.09.2020	19.9469	12:53:24.679 30.09.2020	18.3999	12:53:24.679 30.09.2020	19.8878
12:53:24.679 30.09.2020	18.8599	12:53:24.679 30.09.2020	20.5376	12:53:24.679 30.09.2020	19.779	12:53:24.679 30.09.2020	18.8558	12:53:24.679 30.09.2020	20.6076
12:53:24.679 30.09.2020	20.3235	12:53:24.679 30.09.2020	21.0655	12:53:24.679 30.09.2020	19.659	12:53:24.679 30.09.2020	19.5277	12:53:24.679 30.09.2020	20.5836
12:53:24.679 30.09.2020	20.4195	12:53:24.679 30.09.2020	20.5376	12:53:24.679 30.09.2020	20.1629	12:53:24.679 30.09.2020	19.8156	12:53:24.679 30.09.2020	20.4877
12:53:24.679 30.09.2020	20.0116	12:53:24.679 30.09.2020	20.6816	12:53:24.679 30.09.2020	20.1629	12:53:24.679 30.09.2020	19.5757	12:53:24.679 30.09.2020	19.264
12:53:24.679 30.09.2020	20.2995	12:53:24.679 30.09.2020	21.6414	12:53:24.679 30.09.2020	20.9547	12:53:24.679 30.09.2020	18.9998	12:53:24.679 30.09.2020	19.8158
12:53:24.679 30.09.2020	19.4597	12:53:24.679 30.09.2020	20.8016	12:53:24.679 30.09.2020	19.731	12:53:24.679 30.09.2020	20.2955	12:53:24.679 30.09.2020	18.6401
12:53:24.679 30.09.2020	22.363	12:53:24.679 30.09.2020	20.2977	12:53:24.679 30.09.2020	20.4748	12:53:24.679 30.09.2020	19.8156	12:53:24.679 30.09.2020	20.5356
12:53:24.679 30.09.2020	20.3475	12:53:24.679 30.09.2020	20.3697	12:53:24.679 30.09.2020	19.491	12:53:24.679 30.09.2020	20.7034	12:53:24.679 30.09.2020	21.1835
12:53:24.679 30.09.2020	20.7074	12:53:24.679 30.09.2020	20.3457	12:53:24.679 30.09.2020	20.2828	12:53:24.679 30.09.2020	19.6956	12:53:24.679 30.09.2020	21.3994
12:53:24.679 30.09.2020	20.2755	12:53:24.679 30.09.2020	20.2497	12:53:24.679 30.09.2020	19.9949	12:53:24.679 30.09.2020	20.3675	12:53:24.679 30.09.2020	19.3599
12:53:24.679 30.09.2020	20.9954	12:53:24.679 30.09.2020	20.4416	12:53:24.679 30.09.2020	20.6427	12:53:24.679 30.09.2020	19.5997	12:53:24.679 30.09.2020	20.7756
12:53:24.679 30.09.2020	19.6037	12:53:24.679 30.09.2020	20.5616	12:53:24.679 30.09.2020	21.1706	12:53:24.679 30.09.2020	19.7676	12:53:24.679 30.09.2020	20.3197
12:53:24.679 30.09.2020	21.0674	12:53:24.679 30.09.2020	20.8016	12:53:24.679 30.09.2020	20.1149	12:53:24.679 30.09.2020	16.9123	12:53:24.679 30.09.2020	20.5356
12:53:24.679 30.09.2020	19.3878	12:53:24.679 30.09.2020	21.9053	12:53:24.679 30.09.2020	20.4028	12:53:24.679 30.09.2020	20.3195	12:53:24.679 30.09.2020	21.5914
12:53:24.679 30.09.2020	19.9396	12:53:24.679 30.09.2020	21.2814	12:53:24.680 30.09.2020	20.4988	12:53:24.680 30.09.2020	19.8156	12:53:24.680 30.09.2020	21.0875
12:53:24.680 30.09.2020	20.0356	12:53:24.680 30.09.2020	21.3054	12:53:24.680 30.09.2020	19.635	12:53:24.680 30.09.2020	21.8791	12:53:24.680 30.09.2020	21.1595
12:53:24.680 30.09.2020	20.2276	12:53:24.680 30.09.2020	21.5214	12:53:24.680 30.09.2020	20.5708	12:53:24.680 30.09.2020	18.4479	12:53:24.680 30.09.2020	21.3754
12:53:24.680 30.09.2020	19.5557	12:53:24.680 30.09.2020	21.7133	12:53:24.680 30.09.2020	20.6427	12:53:24.680 30.09.2020	19.6956	12:53:24.680 30.09.2020	21.0395
12:53:24.680 30.09.2020	18.8359	12:53:24.680 30.09.2020	21.6653	12:53:24.680 30.09.2020	19.611	12:53:24.680 30.09.2020	20.5594	12:53:24.680 30.09.2020	20.5836
12:53:24.680 30.09.2020	19.4837	12:53:24.680 30.09.2020	21.4734	12:53:24.680 30.09.2020	19.443	12:53:24.680 30.09.2020	18.5679	12:53:24.680 30.09.2020	21.1355
12:53:24.680 30.09.2020	18.452	12:53:24.680 30.09.2020	20.8016	12:53:24.680 30.09.2020	20.3068	12:53:24.680 30.09.2020	21.2313	12:53:24.680 30.09.2020	21.2555
12:53:24.680 30.09.2020	19.2438	12:53:24.680 30.09.2020	20.4896	12:53:24.680 30.09.2020	20.2348	12:53:24.680 30.09.2020	19.0718	12:53:24.680 30.09.2020	20.4877
12:53:24.680 30.09.2020	19.2198	12:53:24.680 30.09.2020	21.2814	12:53:24.680 30.09.2020	19.539	12:53:24.680 30.09.2020	19.7676	12:53:24.680 30.09.2020	19.5519
12:53:24.680 30.09.2020	19.8916	12:53:24.680 30.09.2020	19.9378	12:53:24.680 30.09.2020	20.0909	12:53:24.680 30.09.2020	18.6879	12:53:24.680 30.09.2020	20.5116
12:53:24.680 30.09.2020	18.548	12:53:24.680 30.09.2020	20.8975	12:53:24.680 30.09.2020	19.9709	12:53:24.680 30.09.2020	21.3512	12:53:24.680 30.09.2020	20.4397
12:53:24.680 30.09.2020	19.6517	12:53:24.680 30.09.2020	20.9455	12:53:24.680 30.09.2020	20.1629	12:53:24.680 30.09.2020	21.7111	12:53:24.680 30.09.2020	20.7036
12:53:24.680 30.09.2020	19.8437	12:53:24.680 30.09.2020	20.4896	12:53:24.680 30.09.2020	19.635	12:53:24.680 30.09.2020	21.4232	12:53:24.680 30.09.2020	20.4637
12:53:24.680 30.09.2020	19.4597	12:53:24.680 30.09.2020	19.9378	12:53:24.680 30.09.2020	20.1389	12:53:24.680 30.09.2020	21.1833	12:53:24.680 30.09.2020	21.4474
12:53:24.680 30.09.2020	18.9559	12:53:24.680 30.09.2020	20.6096	12:53:24.680 30.09.2020	19.8269	12:53:24.680 30.09.2020	22.407	12:53:24.680 30.09.2020	20.8236
12:53:24.680 30.09.2020	18.8359	12:53:24.680 30.09.2020	19.8898	12:53:24.680 30.09.2020	20.2828	12:53:24.680 30.09.2020	20.4874	12:53:24.680 30.09.2020	20.5596
12:53:24.680 30.09.2020	18.6679	12:53:24.680 30.09.2020	20.5856	12:53:24.680 30.09.2020	19.779	12:53:24.680 30.09.2020	20.6314	12:53:24.680 30.09.2020	20.7036
12:53:24.680 30.09.2020	19.6277	12:53:24.680 30.09.2020	19.6738	12:53:24.680 30.09.2020	19.587	12:53:24.680 30.09.2020	20.3435	12:53:24.680 30.09.2020	19.8878
12:53:24.680 30.09.2020	20.9474	12:53:24.680 30.09.2020	19.9378	12:53:24.680 30.09.2020	19.779	12:53:24.680 30.09.2020	19.6237	12:53:24.680 30.09.2020	20.4397
12:53:24.680 30.09.2020	20.6355	12:53:24.680 30.09.2020	19.2899	12:53:24.680 30.09.2020	20.6667	12:53:24.680 30.09.2020	21.4712	12:53:24.680 30.09.2020	20.1037
12:53:24.680 30.09.2020	20.3235	12:53:24.680 30.09.2020	19.6258	12:53:24.681 30.09.2020	20.2108	12:53:24.681 30.09.2020	20.2955	12:53:24.681 30.09.2020	19.3839
12:53:24.681 30.09.2020	20.0596	12:53:24.681 30.09.2020	20.0577	12:53:24.681 30.09.2020	19.563	12:53:24.681 30.09.2020	20.8713	12:53:24.681 30.09.2020	19.168
12:53:24.681 30.09.2020	20.1316	12:53:24.681 30.09.2020	20.0098	12:53:24.681 30.09.2020	19.779	12:53:24.681 30.09.2020	20.3195	12:53:24.681 30.09.2020	20.2237
12:53:24.681 30.09.2020	20.5635	12:53:24.681 30.09.2020	19.8658	12:53:24.681 30.09.2020	20.4748	12:53:24.681 30.09.2020	20.4634	12:53:24.681 30.09.2020	19.9598
12:53:24.681 30.09.2020	19.7957	12:53:24.681 30.09.2020	19.6978	12:53:24.681 30.09.2020	20.0429	12:53:24.681 30.09.2020	21.7111	12:53:24.681 30.09.2020	19.8398
12:53:24.681 30.09.2020	19.5317	12:53:24.681 30.09.2020	21.4734	12:53:24.681 30.09.2020	19.2511	12:53:24.681 30.09.2020	21.7351	12:53:24.681 30.09.2020	20.2957
12:53:24.681 30.09.2020	19.8916	12:53:24.681 30.09.2020	20.0098	12:53:24.681 30.09.2020	19.635	12:53:24.681 30.09.2020	20.1515	12:53:24.681 30.09.2020	20.3917
12:53:24.681 30.09.2020	21.4033	12:53:24.681 30.09.2020	20.1057	12:53:24.681 30.09.2020	19.0591	12:53:24.681 30.09.2020	19.5997	12:53:24.681 30.09.2020	19.5039
12:53:24.681 30.09.2020	19.6997	12:53:24.681 30.09.2020	19.6498	12:53:24.681 30.09.2020	19.731	12:53:24.681 30.09.2020	21.3752	12:53:24.681 30.09.2020	22.6231
12:53:24.681 30.09.2020	20.3715	12:53:24.681 30.09.2020	20.2497	12:53:24.681 30.09.2020	19.515	12:53:24.681 30.09.2020	20.6314	12:53:24.681 30.09.2020	20.1037
12:53:24.681 30.09.2020	20.0836	12:53:24.681 30.09.2020	19.002	12:53:24.681 30.09.2020	19.9469	12:53:24.681 30.09.2020	21.6152	12:53:24.681 30.09.2020	20.7996
12:53:24.681 30.09.2020	19.2678	12:53:24.681 30.09.2020	19.8658	12:53:24.681 30.09.2020	19.1551	12:53:24.681 30.09.2020	21.6392	12:53:24.681 30.09.2020	20.1277
12:53:24.681 30.09.2020	20.0356	12:53:24.681 30.09.2020	20.5136	12:53:24.681 30.09.2020	20.4748	12:53:24.681 30.09.2020	20.8474	12:53:24.681 30.09.2020	20.7756
12:53:24.681 30.09.2020	18.8119	12:53:24.681 30.09.2020	20.1777	12:53:24.681 30.09.2020	20.0909	12:53:24.681 30.09.2020	21.5912	12:53:24.681 30.09.2020	22.4312
12:53:24.681 30.09.2020	19.4358	12:53:24.681 30.09.2020	21.0655	12:53:24.681 30.09.2020	20.2348	12:53:24.681 30.09.2020	20.5114	12:53:24.681 30.09.2020	22.0233
12:53:24.681 30.09.2020	19.6277	12:53:24.681 30.09.2020	20.8016	12:53:24.681 30.09.2020	20.1149	12:53:24.681 30.09.2020	21.1113	12:53:24.681 30.09.2020	20.3197
12:53:24.681 30.09.2020	19.6037	12:53:24.681 30.09.2020	20.2257	12:53:24.681 30.09.2020	19.587	12:53:24.681 30.09.2020	20.5114	12:53:24.681 30.09.2020	20.3917
12:53:24.681 30.09.2020	19.4118	12:53:24.681 30.09.2020	19.7458	12:53:24.681 30.09.2020	19.8509	12:53:24.681 30.09.2020	20.7754	12:53:24.681 30.09.2020	22.2392
12:53:24.681 30.09.2020	19.8676	12:53:24.681 30.09.2020	19.9858	12:53:24.681 30.09.2020	19.563	12:53:24.681 30.09.2020	20.4634	12:53:24.681 30.09.2020	21.9273
12:53:24.681 30.09.2020	19.5557	12:53:24.681 30.09.2020	19.8898	12:53:24.681 30.09.2020	19.8749	12:53:24.681 30.09.2020	18.4479	12:53:24.681 30.09.2020	21.4714
12:53:24.681 30.09.2020	18.8839	12:53:24.681 30.09.2020	20.1057	12:53:24.682 30.09.2020	20.3068	12:53:24.682 30.09.2020	19.2158	12:53:24.682 30.09.2020	21.2795
12:53:24.682 30.09.2020	20.0356	12:53:24.682 30.09.2020	20.5376	12:53:24.682 30.09.2020	20.3068	12:53:24.682 30.09.2020	18.9038	12:53:24.682 30.09.2020	21.8073
12:53:24.682 30.09.2020	19.3878	12:53:24.682 30.09.2020	20.0577	12:53:24.682 30.09.2020	19.9229	12:53:24.682 30.09.2020	19.1198	12:53:24.682 30.09.2020	21.1115
12:53:24.682 30.09.2020	19.6997	12:53:24.682 30.09.2020	20.1297	12:53:24.682 30.09.2020	20.6427	12:53:24.682 30.09.2020	19.6237	12:53:24.682 30.09.2020	20.7036
12:53:24.682 30.09.2020	18.9799	12:53:24.682 30.09.2020	19.5779	12:53:24.682 30.09.2020	19.9229	12:53:24.682 30.09.2020	21.5672	12:53:24.682 30.09.2020	21.7114
12:53:24.682 30.09.2020	19.6277	12:53:24.682 30.09.2020	19.5539	12:53:24.682 30.09.2020	19.419	12:53:24.682 30.09.2020	19.4317	12:53:24.682 30.09.2020	20.9675
12:53:24.682 30.09.2020	19.2198	12:53:24.682 30.09.2020	19.7218	12:53:24.682 30.09.2020	19.515	12:53:24.682 30.09.2020	19.8636	12:53:24.682 30.09.2020	22.0473
12:53:24.682 30.09.2020	20.0836	12:53:24.682 30.09.2020	19.3379	12:53:24.682 30.09.2020	20.4988	12:53:24.682 30.09.2020	19.4317	12:53:24.682 30.09.2020	20.5356
12:53:24.682 30.09.2020	19.9876	12:53:24.682 30.09.2020	20.1537	12:53:24.682 30.09.2020	20.1629	12:53:24.682 30.09.2020	20.4155	12:53:24.682 30.09.2020	20.6796
12:53:24.682 30.09.2020	21.0434	12:53:24.682 30.09.2020	19.6258	12:53:24.682 30.09.2020	19.659	12:53:24.682 30.09.2020	18.9998	12:53:24.682 30.09.2020	19.9598
12:53:24.682 30.09.2020	19.8437	12:53:24.682 30.09.2020	20.3457	12:53:24.682 30.09.2020	20.3068	12:53:24.682 30.09.2020	19.7436	12:53:24.682 30.09.2020	19.6479
12:53:24.682 30.09.2020	19.8676	12:53:24.682 30.09.2020	20.0817	12:53:24.682 30.09.2020	20.3548	12:53:24.682 30.09.2020	19.6716	12:53:24.682 30.09.2020	19.6958
12:53:24.682 30.09.2020	19.6997	12:53:24.682 30.09.2020	20.6096	12:53:24.682 30.09.2020	19.9469	12:53:24.682 30.09.2020	19.8636	12:53:24.682 30.09.2020	19.5999
12:53:24.682 30.09.2020	19.3638	12:53:24.682 30.09.2020	20.2017	12:53:24.682 30.09.2020	19.755	12:53:24.682 30.09.2020	19.6237	12:53:24.682 30.09.2020	20.3917
12:53:24.682 30.09.2020	20.1316	12:53:24.682 30.09.2020	20.3937	12:53:24.682 30.09.2020	19.755	12:53:24.682 30.09.2020	20.3435	12:53:24.682 30.09.2020	22.5032
12:53:24.682 30.09.2020	20.4675	12:53:24.682 30.09.2020	20.4416	12:53:24.682 30.09.2020	19.395	12:53:24.682 30.09.2020	19.3597	12:53:24.682 30.09.2020	20.6556
12:53:24.682 30.09.2020	19.7477	12:53:24.682 30.09.2020	20.7536	12:53:24.682 30.09.2020	19.3231	12:53:24.682 30.09.2020	21.8071	12:53:24.682 30.09.2020	20.4877
12:53:24.682 30.09.2020	20.7074	12:53:24.682 30.09.2020	20.7296	12:53:24.682 30.09.2020	19.3711	12:53:24.682 30.09.2020	20.7754	12:53:24.682 30.09.2020	19.2879
12:53:24.682 30.09.2020	20.0116	12:53:24.682 30.09.2020	20.1297	12:53:24.682 30.09.2020	20.0669	12:53:24.682 30.09.2020	18.5919	12:53:24.682 30.09.2020	20.0078
12:53:24.682 30.09.2020	19.6277	12:53:24.682 30.09.2020	20.7296	12:53:24.682 30.09.2020	20.0429	12:53:24.682 30.09.2020	18.7119	12:53:24.682 30.09.2020	20.9435
12:53:24.682 30.09.2020	20.2516	12:53:24.682 30.09.2020	20.2257	12:53:24.683 30.09.2020	20.4028	12:53:24.683 30.09.2020	20.8474	12:53:24.683 30.09.2020	19.8638
12:53:24.683 30.09.2020	19.1958	12:53:24.683 30.09.2020	19.8178	12:53:24.683 30.09.2020	20.3068	12:53:24.683 30.09.2020	18.7119	12:53:24.683 30.09.2020	20.6316
12:53:24.683 30.09.2020	20.9954	12:53:24.683 30.09.2020	21.3534	12:53:24.683 30.09.2020	19.9709	12:53:24.683 30.09.2020	20.3915	12:53:24.683 30.09.2020	19.9358
12:53:24.683 30.09.2020	20.2516	12:53:24.683 30.09.2020	19.6258	12:53:24.683 30.09.2020	19.539	12:53:24.683 30.09.2020	19.5757	12:53:24.683 30.09.2020	21.5914
12:53:24.683 30.09.2020	19.4358	12:53:24.683 30.09.2020	19.8178	12:53:24.683 30.09.2020	20.1629	12:53:24.683 30.09.2020	20.0076	12:53:24.683 30.09.2020	21.0875
12:53:24.683 30.09.2020	19.2678	12:53:24.683 30.09.2020	20.1297	12:53:24.683 30.09.2020	20.0669	12:53:24.683 30.09.2020	20.9673	12:53:24.683 30.09.2020	21.0155
12:53:24.683 30.09.2020	19.6997	12:53:24.683 30.09.2020	19.3619	12:53:24.683 30.09.2020	19.515	12:53:24.683 30.09.2020	20.1995	12:53:24.683 30.09.2020	20.7516
12:53:24.683 30.09.2020	19.9156	12:53:24.683 30.09.2020	19.5299	12:53:24.683 30.09.2020	19.515	12:53:24.683 30.09.2020	19.7436	12:53:24.683 30.09.2020	20.4157
12:53:24.683 30.09.2020	20.1556	12:53:24.683 30.09.2020	19.8898	12:53:24.683 30.09.2020	19.8749	12:53:24.683 30.09.2020	19.5997	12:53:24.683 30.09.2020	20.2477
12:53:24.683 30.09.2020	19.4837	12:53:24.683 30.09.2020	20.0337	12:53:24.683 30.09.2020	19.9709	12:53:24.683 30.09.2020	20.1275	12:53:24.683 30.09.2020	20.4877
12:53:24.683 30.09.2020	20.1316	12:53:24.683 30.09.2020	20.5856	12:53:24.683 30.09.2020	19.563	12:53:24.683 30.09.2020	20.2475	12:53:24.683 30.09.2020	19.8398
12:53:24.683 30.09.2020	19.6757	12:53:24.683 30.09.2020	19.6978	12:53:24.683 30.09.2020	20.2348	12:53:24.683 30.09.2020	19.1918	12:53:24.683 30.09.2020	20.9675
12:53:24.683 30.09.2020	20.1076	12:53:24.683 30.09.2020	20.1297	12:53:24.683 30.09.2020	19.8509	12:53:24.683 30.09.2020	17.7041	12:53:24.683 30.09.2020	21.3514
12:53:24.683 30.09.2020	18.8839	12:53:24.683 30.09.2020	20.3457	12:53:24.683 30.09.2020	19.467	12:53:24.683 30.09.2020	18.232	12:53:24.683 30.09.2020	22.1672
12:53:24.683 30.09.2020	20.4435	12:53:24.683 30.09.2020	19.6019	12:53:24.683 30.09.2020	19.9469	12:53:24.683 30.09.2020	18.9038	12:53:24.683 30.09.2020	21.0635
12:53:24.683 30.09.2020	19.8916	12:53:24.683 30.09.2020	19.7458	12:53:24.683 30.09.2020	19.8269	12:53:24.683 30.09.2020	19.7196	12:53:24.683 30.09.2020	20.1997
12:53:24.683 30.09.2020	19.4597	12:53:24.683 30.09.2020	20.1297	12:53:24.683 30.09.2020	19.9469	12:53:24.683 30.09.2020	19.9116	12:53:24.683 30.09.2020	20.4397
12:53:24.683 30.09.2020	19.9396	12:53:24.683 30.09.2020	20.0098	12:53:24.683 30.09.2020	20.3308	12:53:24.683 30.09.2020	19.0718	12:53:24.683 30.09.2020	19.8158
12:53:24.683 30.09.2020	20.5875	12:53:24.683 30.09.2020	20.4656	12:53:24.683 30.09.2020	20.2588	12:53:24.683 30.09.2020	19.3597	12:53:24.683 30.09.2020	21.0875
12:53:24.683 30.09.2020	20.1556	12:53:24.683 30.09.2020	20.3697	12:53:24.683 30.09.2020	19.635	12:53:24.683 30.09.2020	17.5122	12:53:24.683 30.09.2020	20.0798
12:53:24.683 30.09.2020	19.7957	12:53:24.683 30.09.2020	20.2257	12:53:24.684 30.09.2020	19.9949	12:53:24.684 30.09.2020	18.9038	12:53:24.684 30.09.2020	20.1277
12:53:24.684 30.09.2020	18.476	12:53:24.684 30.09.2020	19.6738	12:53:24.684 30.09.2020	20.2108	12:53:24.684 30.09.2020	19.5757	12:53:24.684 30.09.2020	19.4079
12:53:24.684 30.09.2020	20.2755	12:53:24.684 30.09.2020	18.7621	12:53:24.684 30.09.2020	20.6427	12:53:24.684 30.09.2020	21.3272	12:53:24.684 30.09.2020	20.3197
12:53:24.684 30.09.2020	20.1796	12:53:24.684 30.09.2020	19.2179	12:53:24.684 30.09.2020	19.8269	12:53:24.684 30.09.2020	19.5997	12:53:24.684 30.09.2020	19.6958
12:53:24.684 30.09.2020	20.1076	12:53:24.684 30.09.2020	20.1297	12:53:24.684 30.09.2020	21.5305	12:53:24.684 30.09.2020	19.3597	12:53:24.684 30.09.2020	19.5759
12:53:24.684 30.09.2020	19.9396	12:53:24.684 30.09.2020	19.6498	12:53:24.684 30.09.2020	19.563	12:53:24.684 30.09.2020	20.1035	12:53:24.684 30.09.2020	20.3437
12:53:24.684 30.09.2020	19.6997	12:53:24.684 30.09.2020	21.6893	12:53:24.684 30.09.2020	19.755	12:53:24.684 30.09.2020	19.8396	12:53:24.684 30.09.2020	20.0798
12:53:24.684 30.09.2020	19.2918	12:53:24.684 30.09.2020	20.1777	12:53:24.684 30.09.2020	19.755	12:53:24.684 30.09.2020	20.5114	12:53:24.684 30.09.2020	20.3437
12:53:24.684 30.09.2020	20.5395	12:53:24.684 30.09.2020	20.3937	12:53:24.684 30.09.2020	19.9229	12:53:24.684 30.09.2020	19.9356	12:53:24.684 30.09.2020	19.4559
12:53:24.684 30.09.2020	19.1238	12:53:24.684 30.09.2020	19.9138	12:53:24.684 30.09.2020	19.8989	12:53:24.684 30.09.2020	19.1198	12:53:24.684 30.09.2020	21.8073
12:53:24.684 30.09.2020	18.8839	12:53:24.684 30.09.2020	20.5376	12:53:24.684 30.09.2020	20.2588	12:53:24.684 30.09.2020	18.9278	12:53:24.684 30.09.2020	21.3275
12:53:24.684 30.09.2020	20.1556	12:53:24.684 30.09.2020	19.3859	12:53:24.684 30.09.2020	19.9469	12:53:24.684 30.09.2020	18.6159	12:53:24.684 30.09.2020	20.2477
12:53:24.684 30.09.2020	19.4597	12:53:24.684 30.09.2020	19.5539	12:53:24.684 30.09.2020	19.9709	12:53:24.684 30.09.2020	18.016	12:53:24.684 30.09.2020	20.9435
12:53:24.684 30.09.2020	19.4597	12:53:24.684 30.09.2020	20.1057	12:53:24.684 30.09.2020	20.4268	12:53:24.684 30.09.2020	19.5277	12:53:24.684 30.09.2020	22.0473
12:53:24.684 30.09.2020	20.0356	12:53:24.684 30.09.2020	19.7698	12:53:24.684 30.09.2020	19.9709	12:53:24.684 30.09.2020	18.5439	12:53:24.684 30.09.2020	19.8158
12:53:24.684 30.09.2020	19.6997	12:53:24.684 30.09.2020	19.5539	12:53:24.684 30.09.2020	20.4028	12:53:24.684 30.09.2020	20.5354	12:53:24.684 30.09.2020	19.5279
12:53:24.684 30.09.2020	20.0836	12:53:24.684 30.09.2020	20.3937	12:53:24.684 30.09.2020	19.659	12:53:24.684 30.09.2020	21.4232	12:53:24.684 30.09.2020	20.6556
12:53:24.684 30.09.2020	20.8274	12:53:24.684 30.09.2020	19.3139	12:53:24.684 30.09.2020	19.539	12:53:24.684 30.09.2020	19.8156	12:53:24.684 30.09.2020	18.2322
12:53:24.684 30.09.2020	20.7074	12:53:24.684 30.09.2020	19.3619	12:53:24.684 30.09.2020	20.2588	12:53:24.684 30.09.2020	20.9673	12:53:24.684 30.09.2020	21.5194
12:53:24.684 30.09.2020	20.0596	12:53:24.684 30.09.2020	19.8658	12:53:24.684 30.09.2020	20.1629	12:53:24.684 30.09.2020	18.8079	12:53:24.684 30.09.2020	18.8321
12:53:24.684 30.09.2020	19.9876	12:53:24.684 30.09.2020	19.17	12:53:24.685 30.09.2020	19.8269	12:53:24.685 30.09.2020	17.8481	12:53:24.685 30.09.2020	20.1757
12:53:24.685 30.09.2020	20.0836	12:53:24.685 30.09.2020	19.4339	12:53:24.685 30.09.2020	20.2108	12:53:24.685 30.09.2020	19.7676	12:53:24.685 30.09.2020	19.7198
12:53:24.685 30.09.2020	20.2755	12:53:24.685 30.09.2020	20.8256	12:53:24.685 30.09.2020	18.1234	12:53:24.685 30.09.2020	21.3272	12:53:24.685 30.09.2020	18.5681
12:53:24.685 30.09.2020	21.4273	12:53:24.685 30.09.2020	20.1537	12:53:24.685 30.09.2020	19.467	12:53:24.685 30.09.2020	18.136	12:53:24.685 30.09.2020	20.8716
12:53:24.685 30.09.2020	19.4118	12:53:24.685 30.09.2020	20.2977	12:53:24.685 30.09.2020	19.8989	12:53:24.685 30.09.2020	19.6237	12:53:24.685 30.09.2020	20.6316
12:53:24.685 30.09.2020	20.0356	12:53:24.685 30.09.2020	21.1855	12:53:24.685 30.09.2020	20.4988	12:53:24.685 30.09.2020	18.8798	12:53:24.685 30.09.2020	20.8716
12:53:24.685 30.09.2020	19.6277	12:53:24.685 30.09.2020	20.6336	12:53:24.685 30.09.2020	20.2348	12:53:24.685 30.09.2020	19.6956	12:53:24.685 30.09.2020	20.2717
12:53:24.685 30.09.2020	19.3638	12:53:24.685 30.09.2020	20.8975	12:53:24.685 30.09.2020	20.2108	12:53:24.685 30.09.2020	19.6956	12:53:24.685 30.09.2020	19.5519
12:53:24.685 30.09.2020	19.5557	12:53:24.685 30.09.2020	19.8658	12:53:24.685 30.09.2020	20.0189	12:53:24.685 30.09.2020	20.8953	12:53:24.685 30.09.2020	21.6154
12:53:24.685 30.09.2020	19.4597	12:53:24.685 30.09.2020	21.0655	12:53:24.685 30.09.2020	20.1389	12:53:24.685 30.09.2020	18.6639	12:53:24.685 30.09.2020	19.8878
12:53:24.685 30.09.2020	19.9396	12:53:24.685 30.09.2020	19.7938	12:53:24.685 30.09.2020	21.3626	12:53:24.685 30.09.2020	20.0555	12:53:24.685 30.09.2020	20.7036
12:53:24.685 30.09.2020	19.5797	12:53:24.685 30.09.2020	20.4177	12:53:24.685 30.09.2020	19.755	12:53:24.685 30.09.2020	17.2482	12:53:24.685 30.09.2020	20.8716
12:53:24.685 30.09.2020	19.3398	12:53:24.685 30.09.2020	22.2892	12:53:24.685 30.09.2020	19.515	12:53:24.685 30.09.2020	20.0555	12:53:24.685 30.09.2020	19.8638
12:53:24.685 30.09.2020	19.8437	12:53:24.685 30.09.2020	20.6096	12:53:24.685 30.09.2020	20.5228	12:53:24.685 30.09.2020	18.9518	12:53:24.685 30.09.2020	19.5279
12:53:24.685 30.09.2020	21.6192	12:53:24.685 30.09.2020	20.8016	12:53:24.685 30.09.2020	20.0669	12:53:24.685 30.09.2020	19.1918	12:53:24.685 30.09.2020	21.4234
12:53:24.685 30.09.2020	19.4597	12:53:24.685 30.09.2020	19.9618	12:53:24.685 30.09.2020	19.8749	12:53:24.685 30.09.2020	20.4634	12:53:24.685 30.09.2020	21.7833
12:53:24.685 30.09.2020	20.9954	12:53:24.685 30.09.2020	21.0175	12:53:24.685 30.09.2020	20.0429	12:53:24.685 30.09.2020	21.3992	12:53:24.685 30.09.2020	21.5194
12:53:24.685 30.09.2020	20.9714	12:53:24.685 30.09.2020	20.8016	12:53:24.685 30.09.2020	19.491	12:53:24.685 30.09.2020	23.6307	12:53:24.685 30.09.2020	21.1355
12:53:24.685 30.09.2020	19.1958	12:53:24.685 30.09.2020	20.0817	12:53:24.685 30.09.2020	19.9469	12:53:24.685 30.09.2020	21.1593	12:53:24.685 30.09.2020	20.7516
12:53:24.685 30.09.2020	19.7477	12:53:24.685 30.09.2020	19.7218	12:53:24.685 30.09.2020	20.3548	12:53:24.685 30.09.2020	18.8318	12:53:24.685 30.09.2020	19.8878
12:53:24.685 30.09.2020	19.7237	12:53:24.685 30.09.2020	20.2977	12:53:24.686 30.09.2020	19.491	12:53:24.686 30.09.2020	19.6237	12:53:24.686 30.09.2020	20.6556
12:53:24.686 30.09.2020	20.0116	12:53:24.686 30.09.2020	21.0895	12:53:24.686 30.09.2020	19.467	12:53:24.686 30.09.2020	18.9278	12:53:24.686 30.09.2020	20.7036
12:53:24.686 30.09.2020	20.3235	12:53:24.686 30.09.2020	20.5856	12:53:24.686 30.09.2020	19.443	12:53:24.686 30.09.2020	17.9201	12:53:24.686 30.09.2020	19.8398
12:53:24.686 30.09.2020	20.8514	12:53:24.686 30.09.2020	20.7296	12:53:24.686 30.09.2020	20.0189	12:53:24.686 30.09.2020	18.4719	12:53:24.686 30.09.2020	20.9195
12:53:24.686 30.09.2020	20.1316	12:53:24.686 30.09.2020	20.9695	12:53:24.686 30.09.2020	19.8749	12:53:24.686 30.09.2020	18.3999	12:53:24.686 30.09.2020	20.6556
12:53:24.686 30.09.2020	20.7554	12:53:24.686 30.09.2020	20.2017	12:53:24.686 30.09.2020	20.1149	12:53:24.686 30.09.2020	19.1198	12:53:24.686 30.09.2020	19.6719
12:53:24.686 30.09.2020	19.6037	12:53:24.686 30.09.2020	19.6738	12:53:24.686 30.09.2020	19.9949	12:53:24.686 30.09.2020	19.2637	12:53:24.686 30.09.2020	20.2477
12:53:24.686 30.09.2020	19.6997	12:53:24.686 30.09.2020	19.4819	12:53:24.686 30.09.2020	19.611	12:53:24.686 30.09.2020	20.9913	12:53:24.686 30.09.2020	20.4397
12:53:24.686 30.09.2020	20.1316	12:53:24.686 30.09.2020	20.0817	12:53:24.686 30.09.2020	20.0429	12:53:24.686 30.09.2020	21.1833	12:53:24.686 30.09.2020	20.9915
12:53:24.686 30.09.2020	19.4358	12:53:24.686 30.09.2020	19.9138	12:53:24.686 30.09.2020	19.515	12:53:24.686 30.09.2020	20.5594	12:53:24.686 30.09.2020	19.9118
12:53:24.686 30.09.2020	20.1556	12:53:24.686 30.09.2020	21.2335	12:53:24.686 30.09.2020	20.6427	12:53:24.686 30.09.2020	19.4557	12:53:24.686 30.09.2020	20.7756
12:53:24.686 30.09.2020	19.9156	12:53:24.686 30.09.2020	19.6258	12:53:24.686 30.09.2020	19.563	12:53:24.686 30.09.2020	19.1198	12:53:24.686 30.09.2020	20.7516
12:53:24.686 30.09.2020	20.2516	12:53:24.686 30.09.2020	20.2017	12:53:24.686 30.09.2020	19.707	12:53:24.686 30.09.2020	20.1995	12:53:24.686 30.09.2020	21.5674
12:53:24.686 30.09.2020	19.4358	12:53:24.686 30.09.2020	19.7698	12:53:24.686 30.09.2020	19.9709	12:53:24.686 30.09.2020	18.9998	12:53:24.686 30.09.2020	20.8236
12:53:24.686 30.09.2020	19.6757	12:53:24.686 30.09.2020	20.0577	12:53:24.686 30.09.2020	19.611	12:53:24.686 30.09.2020	18.8318	12:53:24.686 30.09.2020	20.5596
12:53:24.686 30.09.2020	19.4837	12:53:24.686 30.09.2020	20.2017	12:53:24.686 30.09.2020	19.8989	12:53:24.686 30.09.2020	20.2235	12:53:24.686 30.09.2020	20.6556
12:53:24.686 30.09.2020	19.7957	12:53:24.686 30.09.2020	19.9618	12:53:24.686 30.09.2020	19.755	12:53:24.686 30.09.2020	20.4395	12:53:24.686 30.09.2020	21.0395
12:53:24.686 30.09.2020	19.9156	12:53:24.686 30.09.2020	20.8735	12:53:24.686 30.09.2020	19.8749	12:53:24.686 30.09.2020	19.5277	12:53:24.686 30.09.2020	19.8878
12:53:24.686 30.09.2020	20.0596	12:53:24.686 30.09.2020	19.7698	12:53:24.686 30.09.2020	19.563	12:53:24.686 30.09.2020	19.6716	12:53:24.686 30.09.2020	19.6719
12:53:24.686 30.09.2020	19.0998	12:53:24.686 30.09.2020	19.6258	12:53:24.686 30.09.2020	19.587	12:53:24.686 30.09.2020	19.4317	12:53:24.686 30.09.2020	21.1355
12:53:24.686 30.09.2020	19.5077	12:53:24.686 30.09.2020	19.6498	12:53:24.687 30.09.2020	19.659	12:53:24.687 30.09.2020	19.4557	12:53:24.687 30.09.2020	19.9838
12:53:24.687 30.09.2020	20.6595	12:53:24.687 30.09.2020	20.1057	12:53:24.687 30.09.2020	19.9469	12:53:24.687 30.09.2020	19.3117	12:53:24.687 30.09.2020	20.0798
12:53:24.687 30.09.2020	19.7237	12:53:24.687 30.09.2020	19.8178	12:53:24.687 30.09.2020	19.3231	12:53:24.687 30.09.2020	20.7754	12:53:24.687 30.09.2020	20.3197
12:53:24.687 30.09.2020	19.0279	12:53:24.687 30.09.2020	19.7698	12:53:24.687 30.09.2020	20.6427	12:53:24.687 30.09.2020	21.4952	12:53:24.687 30.09.2020	20.0078
12:53:24.687 30.09.2020	19.2438	12:53:24.687 30.09.2020	20.0577	12:53:24.687 30.09.2020	19.8989	12:53:24.687 30.09.2020	21.3752	12:53:24.687 30.09.2020	19.7438
12:53:24.687 30.09.2020	19.0518	12:53:24.687 30.09.2020	19.7218	12:53:24.687 30.09.2020	21.1946	12:53:24.687 30.09.2020	20.0316	12:53:24.687 30.09.2020	19.6239
12:53:24.687 30.09.2020	19.4837	12:53:24.687 30.09.2020	19.7458	12:53:24.687 30.09.2020	20.2108	12:53:24.687 30.09.2020	20.0316	12:53:24.687 30.09.2020	20.0078
12:53:24.687 30.09.2020	20.1556	12:53:24.687 30.09.2020	21.4494	12:53:24.687 30.09.2020	20.1149	12:53:24.687 30.09.2020	21.1593	12:53:24.687 30.09.2020	20.7276
12:53:24.687 30.09.2020	19.4358	12:53:24.687 30.09.2020	20.0577	12:53:24.687 30.09.2020	19.3711	12:53:24.687 30.09.2020	19.8156	12:53:24.687 30.09.2020	21.7114
12:53:24.687 30.09.2020	21.2353	12:53:24.687 30.09.2020	19.6498	12:53:24.687 30.09.2020	18.8672	12:53:24.687 30.09.2020	21.1353	12:53:24.687 30.09.2020	20.1037
12:53:24.687 30.09.2020	19.4597	12:53:24.687 30.09.2020	19.098	12:53:24.687 30.09.2020	19.659	12:53:24.687 30.09.2020	22.167	12:53:24.687 30.09.2020	21.9513
12:53:24.687 30.09.2020	19.3398	12:53:24.687 30.09.2020	19.1939	12:53:24.687 30.09.2020	19.8029	12:53:24.687 30.09.2020	19.0238	12:53:24.687 30.09.2020	21.1595
12:53:24.687 30.09.2020	19.1478	12:53:24.687 30.09.2020	20.2497	12:53:24.687 30.09.2020	19.731	12:53:24.687 30.09.2020	22.455	12:53:24.687 30.09.2020	20.7516
12:53:24.687 30.09.2020	20.3715	12:53:24.687 30.09.2020	20.0577	12:53:24.687 30.09.2020	20.0189	12:53:24.687 30.09.2020	19.5757	12:53:24.687 30.09.2020	20.5116
12:53:24.687 30.09.2020	19.0518	12:53:24.687 30.09.2020	20.3937	12:53:24.687 30.09.2020	20.9787	12:53:24.687 30.09.2020	19.6956	12:53:24.687 30.09.2020	20.8716
12:53:24.687 30.09.2020	19.6997	12:53:24.687 30.09.2020	20.7056	12:53:24.687 30.09.2020	19.563	12:53:24.687 30.09.2020	19.6476	12:53:24.687 30.09.2020	20.7036
12:53:24.687 30.09.2020	19.9636	12:53:24.687 30.09.2020	21.7373	12:53:24.687 30.09.2020	19.683	12:53:24.687 30.09.2020	20.0555	12:53:24.687 30.09.2020	20.4157
12:53:24.687 30.09.2020	20.0836	12:53:24.687 30.09.2020	20.3457	12:53:24.687 30.09.2020	19.9469	12:53:24.687 30.09.2020	20.1035	12:53:24.687 30.09.2020	20.6076
12:53:24.687 30.09.2020	20.8034	12:53:24.687 30.09.2020	20.3217	12:53:24.687 30.09.2020	19.9469	12:53:24.687 30.09.2020	20.1995	12:53:24.687 30.09.2020	20.1277
12:53:24.687 30.09.2020	20.2276	12:53:24.687 30.09.2020	20.0098	12:53:24.687 30.09.2020	19.755	12:53:24.687 30.09.2020	19.8636	12:53:24.687 30.09.2020	20.0078
12:53:24.687 30.09.2020	19.9156	12:53:24.687 30.09.2020	20.0577	12:53:24.688 30.09.2020	19.467	12:53:24.688 30.09.2020	19.7436	12:53:24.688 30.09.2020	20.3677
12:53:24.688 30.09.2020	19.9636	12:53:24.688 30.09.2020	19.8658	12:53:24.688 30.09.2020	19.9709	12:53:24.688 30.09.2020	21.5192	12:53:24.688 30.09.2020	20.6076
12:53:24.688 30.09.2020	18.8359	12:53:24.688 30.09.2020	19.9858	12:53:24.688 30.09.2020	19.779	12:53:24.688 30.09.2020	19.1678	12:53:24.688 30.09.2020	20.0078
12:53:24.688 30.09.2020	19.5317	12:53:24.688 30.09.2020	20.3457	12:53:24.688 30.09.2020	20.5228	12:53:24.688 30.09.2020	20.7034	12:53:24.688 30.09.2020	20.7276
12:53:24.688 30.09.2020	19.8197	12:53:24.688 30.09.2020	20.1537	12:53:24.688 30.09.2020	20.0429	12:53:24.688 30.09.2020	19.2397	12:53:24.688 30.09.2020	21.0395
12:53:24.688 30.09.2020	20.4915	12:53:24.688 30.09.2020	20.0337	12:53:24.688 30.09.2020	19.683	12:53:24.688 30.09.2020	20.1995	12:53:24.688 30.09.2020	20.1757
12:53:24.688 30.09.2020	19.2438	12:53:24.688 30.09.2020	19.9858	12:53:24.688 30.09.2020	19.8989	12:53:24.688 30.09.2020	20.1035	12:53:24.688 30.09.2020	20.9675
12:53:24.688 30.09.2020	19.7237	12:53:24.688 30.09.2020	19.9138	12:53:24.688 30.09.2020	20.3788	12:53:24.688 30.09.2020	20.2955	12:53:24.688 30.09.2020	20.2717
12:53:24.688 30.09.2020	19.8916	12:53:24.688 30.09.2020	19.098	12:53:24.688 30.09.2020	20.2348	12:53:24.688 30.09.2020	21.6392	12:53:24.688 30.09.2020	20.8956
12:53:24.688 30.09.2020	19.5557	12:53:24.688 30.09.2020	18.7621	12:53:24.688 30.09.2020	19.3231	12:53:24.688 30.09.2020	19.7196	12:53:24.688 30.09.2020	21.2315
12:53:24.688 30.09.2020	20.8274	12:53:24.688 30.09.2020	21.0895	12:53:24.688 30.09.2020	20.5468	12:53:24.688 30.09.2020	22.479	12:53:24.688 30.09.2020	20.8476
12:53:24.688 30.09.2020	20.1316	12:53:24.688 30.09.2020	19.3619	12:53:24.688 30.09.2020	19.9229	12:53:24.688 30.09.2020	18.04	12:53:24.688 30.09.2020	20.9675
12:53:24.688 30.09.2020	20.1556	12:53:24.688 30.09.2020	21.2095	12:53:24.688 30.09.2020	20.4748	12:53:24.688 30.09.2020	21.1353	12:53:24.688 30.09.2020	20.5596
12:53:24.688 30.09.2020	19.7477	12:53:24.688 30.09.2020	20.0098	12:53:24.688 30.09.2020	19.3471	12:53:24.688 30.09.2020	19.7916	12:53:24.688 30.09.2020	20.7756
12:53:24.688 30.09.2020	19.4358	12:53:24.688 30.09.2020	20.5616	12:53:24.688 30.09.2020	19.779	12:53:24.688 30.09.2020	20.2475	12:53:24.688 30.09.2020	20.5596
12:53:24.688 30.09.2020	22.0511	12:53:24.688 30.09.2020	20.5856	12:53:24.688 30.09.2020	20.1149	12:53:24.688 30.09.2020	20.0076	12:53:24.688 30.09.2020	21.3754
12:53:24.688 30.09.2020	19.5077	12:53:24.688 30.09.2020	19.6978	12:53:24.688 30.09.2020	19.9229	12:53:24.688 30.09.2020	19.3357	12:53:24.688 30.09.2020	21.6874
12:53:24.688 30.09.2020	19.3398	12:53:24.688 30.09.2020	19.4099	12:53:24.688 30.09.2020	19.9469	12:53:24.688 30.09.2020	18.8558	12:53:24.688 30.09.2020	20.9435
12:53:24.688 30.09.2020	20.8754	12:53:24.688 30.09.2020	19.3859	12:53:24.688 30.09.2020	19.731	12:53:24.688 30.09.2020	21.0633	12:53:24.688 30.09.2020	20.0798
12:53:24.688 30.09.2020	19.7957	12:53:24.688 30.09.2020	19.4339	12:53:24.688 30.09.2020	19.587	12:53:24.688 30.09.2020	20.7274	12:53:24.688 30.09.2020	20.0318
12:53:24.688 30.09.2020	19.2678	12:53:24.688 30.09.2020	19.5779	12:53:24.689 30.09.2020	20.0669	12:53:24.689 30.09.2020	22.191	12:53:24.689 30.09.2020	20.5356
12:53:24.689 30.09.2020	19.3638	12:53:24.689 30.09.2020	20.8016	12:53:24.689 30.09.2020	20.7387	12:53:24.689 30.09.2020	21.7591	12:53:24.689 30.09.2020	20.3917
12:53:24.689 30.09.2020	19.5557	12:53:24.689 30.09.2020	19.7698	12:53:24.689 30.09.2020	19.755	12:53:24.689 30.09.2020	20.1035	12:53:24.689 30.09.2020	18.7121
12:53:24.689 30.09.2020	19.7717	12:53:24.689 30.09.2020	19.6019	12:53:24.689 30.09.2020	20.0669	12:53:24.689 30.09.2020	21.2553	12:53:24.689 30.09.2020	20.2477
12:53:24.689 30.09.2020	20.4195	12:53:24.689 30.09.2020	19.5059	12:53:24.689 30.09.2020	19.9229	12:53:24.689 30.09.2020	19.7436	12:53:24.689 30.09.2020	19.7678
12:53:24.689 30.09.2020	20.0836	12:53:24.689 30.09.2020	20.2977	12:53:24.689 30.09.2020	20.4268	12:53:24.689 30.09.2020	17.8241	12:53:24.689 30.09.2020	19.9598
12:53:24.689 30.09.2020	20.0116	12:53:24.689 30.09.2020	20.4416	12:53:24.689 30.09.2020	20.2828	12:53:24.689 30.09.2020	19.5997	12:53:24.689 30.09.2020	20.7516
12:53:24.689 30.09.2020	18.9079	12:53:24.689 30.09.2020	20.0098	12:53:24.689 30.09.2020	19.731	12:53:24.689 30.09.2020	21.1353	12:53:24.689 30.09.2020	20.7996
12:53:24.689 30.09.2020	20.0116	12:53:24.689 30.09.2020	19.7458	12:53:24.689 30.09.2020	19.9469	12:53:24.689 30.09.2020	20.2955	12:53:24.689 30.09.2020	20.3917
12:53:24.689 30.09.2020	19.8197	12:53:24.689 30.09.2020	20.7296	12:53:24.689 30.09.2020	19.8269	12:53:24.689 30.09.2020	20.5354	12:53:24.689 30.09.2020	20.9435
12:53:24.689 30.09.2020	18.8359	12:53:24.689 30.09.2020	20.5136	12:53:24.689 30.09.2020	20.1149	12:53:24.689 30.09.2020	21.2073	12:53:24.689 30.09.2020	20.6076
12:53:24.689 30.09.2020	19.0518	12:53:24.689 30.09.2020	20.6816	12:53:24.689 30.09.2020	19.9949	12:53:24.689 30.09.2020	19.7916	12:53:24.689 30.09.2020	20.7276
12:53:24.689 30.09.2020	19.8197	12:53:24.689 30.09.2020	20.2737	12:53:24.689 30.09.2020	19.587	12:53:24.689 30.09.2020	20.4874	12:53:24.689 30.09.2020	20.7756
12:53:24.689 30.09.2020	20.2755	12:53:24.689 30.09.2020	20.7296	12:53:24.689 30.09.2020	19.1551	12:53:24.689 30.09.2020	20.6074	12:53:24.689 30.09.2020	20.0318
12:53:24.689 30.09.2020	19.8916	12:53:24.689 30.09.2020	20.4896	12:53:24.689 30.09.2020	20.5468	12:53:24.689 30.09.2020	19.4797	12:53:24.689 30.09.2020	19.8878
12:53:24.689 30.09.2020	19.6037	12:53:24.689 30.09.2020	19.7938	12:53:24.689 30.09.2020	19.539	12:53:24.689 30.09.2020	19.6956	12:53:24.689 30.09.2020	19.7918
12:53:24.689 30.09.2020	19.5557	12:53:24.689 30.09.2020	19.8658	12:53:24.689 30.09.2020	20.2588	12:53:24.689 30.09.2020	20.5354	12:53:24.689 30.09.2020	20.2237
12:53:24.689 30.09.2020	19.5557	12:53:24.689 30.09.2020	19.8898	12:53:24.689 30.09.2020	20.2588	12:53:24.689 30.09.2020	19.2397	12:53:24.689 30.09.2020	19.5999
12:53:24.689 30.09.2020	19.6037	12:53:24.689 30.09.2020	20.3217	12:53:24.689 30.09.2020	20.0429	12:53:24.689 30.09.2020	19.2877	12:53:24.689 30.09.2020	20.6796
12:53:24.689 30.09.2020	19.7717	12:53:24.689 30.09.2020	19.5299	12:53:24.689 30.09.2020	19.9709	12:53:24.689 30.09.2020	21.7591	12:53:24.689 30.09.2020	21.0635
12:53:24.689 30.09.2020	20.0836	12:53:24.689 30.09.2020	19.7218	12:53:24.690 30.09.2020	19.755	12:53:24.690 30.09.2020	20.3195	12:53:24.690 30.09.2020	21.0395
12:53:24.690 30.09.2020	19.8916	12:53:24.690 30.09.2020	20.0098	12:53:24.690 30.09.2020	20.1389	12:53:24.690 30.09.2020	20.8474	12:53:24.690 30.09.2020	20.8716
12:53:24.690 30.09.2020	19.0758	12:53:24.690 30.09.2020	18.858	12:53:24.690 30.09.2020	20.2348	12:53:24.690 30.09.2020	19.7436	12:53:24.690 30.09.2020	21.2315
12:53:24.690 30.09.2020	19.6997	12:53:24.690 30.09.2020	19.7698	12:53:24.690 30.09.2020	19.611	12:53:24.690 30.09.2020	18.8558	12:53:24.690 30.09.2020	19.7438
12:53:24.690 30.09.2020	19.7237	12:53:24.690 30.09.2020	20.4177	12:53:24.690 30.09.2020	20.1149	12:53:24.690 30.09.2020	22.479	12:53:24.690 30.09.2020	20.2237
12:53:24.690 30.09.2020	19.2918	12:53:24.690 30.09.2020	19.5779	12:53:24.690 30.09.2020	19.8029	12:53:24.690 30.09.2020	18.9998	12:53:24.690 30.09.2020	20.3197
12:53:24.690 30.09.2020	19.4597	12:53:24.690 30.09.2020	19.6738	12:53:24.690 30.09.2020	21.0266	12:53:24.690 30.09.2020	19.4077	12:53:24.690 30.09.2020	20.2477
12:53:24.690 30.09.2020	19.5077	12:53:24.690 30.09.2020	20.2497	12:53:24.690 30.09.2020	19.8269	12:53:24.690 30.09.2020	19.7676	12:53:24.690 30.09.2020	20.7276
12:53:24.690 30.09.2020	18.9079	12:53:24.690 30.09.2020	20.4656	12:53:24.690 30.09.2020	20.3548	12:53:24.690 30.09.2020	20.6794	12:53:24.690 30.09.2020	21.1595
12:53:24.690 30.09.2020	19.6997	12:53:24.690 30.09.2020	19.146	12:53:24.690 30.09.2020	19.755	12:53:24.690 30.09.2020	19.3597	12:53:24.690 30.09.2020	20.3437
12:53:24.690 30.09.2020	20.8514	12:53:24.690 30.09.2020	19.6498	12:53:24.690 30.09.2020	19.8269	12:53:24.690 30.09.2020	20.3915	12:53:24.690 30.09.2020	21.0875
12:53:24.690 30.09.2020	19.5317	12:53:24.690 30.09.2020	19.8418	12:53:24.690 30.09.2020	19.9469	12:53:24.690 30.09.2020	20.0076	12:53:24.690 30.09.2020	21.7833
12:53:24.690 30.09.2020	19.9636	12:53:24.690 30.09.2020	19.7938	12:53:24.690 30.09.2020	19.9949	12:53:24.690 30.09.2020	20.5354	12:53:24.690 30.09.2020	20.1517
12:53:24.690 30.09.2020	19.0279	12:53:24.690 30.09.2020	19.6738	12:53:24.690 30.09.2020	19.8749	12:53:24.690 30.09.2020	20.9193	12:53:24.690 30.09.2020	20.1037
12:53:24.690 30.09.2020	19.4118	12:53:24.690 30.09.2020	19.5539	12:53:24.690 30.09.2020	19.635	12:53:24.690 30.09.2020	20.0076	12:53:24.690 30.09.2020	19.4799
12:53:24.690 30.09.2020	19.6517	12:53:24.690 30.09.2020	20.4896	12:53:24.690 30.09.2020	19.755	12:53:24.690 30.09.2020	19.6716	12:53:24.690 30.09.2020	20.6556
12:53:24.690 30.09.2020	19.3878	12:53:24.690 30.09.2020	19.5539	12:53:24.690 30.09.2020	19.8989	12:53:24.690 30.09.2020	19.5277	12:53:24.690 30.09.2020	21.4474
12:53:24.690 30.09.2020	20.3235	12:53:24.690 30.09.2020	20.4416	12:53:24.690 30.09.2020	19.419	12:53:24.690 30.09.2020	19.2877	12:53:24.690 30.09.2020	20.8236
12:53:24.690 30.09.2020	20.4675	12:53:24.690 30.09.2020	20.4416	12:53:24.690 30.09.2020	19.2751	12:53:24.690 30.09.2020	18.8079	12:53:24.690 30.09.2020	20.6556
12:53:24.690 30.09.2020	19.9156	12:53:24.690 30.09.2020	20.3937	12:53:24.690 30.09.2020	19.659	12:53:24.690 30.09.2020	20.4874	12:53:24.690 30.09.2020	20.7516
12:53:24.690 30.09.2020	19.8916	12:53:24.690 30.09.2020	19.8658	12:53:24.691 30.09.2020	19.779	12:53:24.691 30.09.2020	19.8396	12:53:24.691 30.09.2020	21.8313
12:53:24.691 30.09.2020	19.1238	12:53:24.691 30.09.2020	20.2017	12:53:24.691 30.09.2020	19.3711	12:53:24.691 30.09.2020	19.8636	12:53:24.691 30.09.2020	21.2555
12:53:24.691 30.09.2020	19.4358	12:53:24.691 30.09.2020	19.7218	12:53:24.691 30.09.2020	19.635	12:53:24.691 30.09.2020	20.1755	12:53:24.691 30.09.2020	20.8716
12:53:24.691 30.09.2020	20.1556	12:53:24.691 30.09.2020	20.3937	12:53:24.691 30.09.2020	19.419	12:53:24.691 30.09.2020	18.7359	12:53:24.691 30.09.2020	19.3119
12:53:24.691 30.09.2020	18.9559	12:53:24.691 30.09.2020	20.8256	12:53:24.691 30.09.2020	19.9949	12:53:24.691 30.09.2020	20.5594	12:53:24.691 30.09.2020	22.1193
12:53:24.691 30.09.2020	20.5155	12:53:24.691 30.09.2020	20.3937	12:53:24.691 30.09.2020	19.8269	12:53:24.691 30.09.2020	19.4077	12:53:24.691 30.09.2020	20.7036
12:53:24.691 30.09.2020	19.6997	12:53:24.691 30.09.2020	20.1777	12:53:24.691 30.09.2020	20.2348	12:53:24.691 30.09.2020	18.304	12:53:24.691 30.09.2020	21.2075
12:53:24.691 30.09.2020	19.0758	12:53:24.691 30.09.2020	20.7056	12:53:24.691 30.09.2020	19.563	12:53:24.691 30.09.2020	19.4077	12:53:24.691 30.09.2020	20.1757
12:53:24.691 30.09.2020	19.9156	12:53:24.691 30.09.2020	19.7698	12:53:24.691 30.09.2020	19.659	12:53:24.691 30.09.2020	19.7436	12:53:24.691 30.09.2020	21.1115
12:53:24.691 30.09.2020	19.6757	12:53:24.691 30.09.2020	20.3457	12:53:24.691 30.09.2020	19.3711	12:53:24.691 30.09.2020	20.3675	12:53:24.691 30.09.2020	20.9195
12:53:24.691 30.09.2020	20.2995	12:53:24.691 30.09.2020	19.8178	12:53:24.691 30.09.2020	19.683	12:53:24.691 30.09.2020	23.0068	12:53:24.691 30.09.2020	19.8638
12:53:24.691 30.09.2020	20.0596	12:53:24.691 30.09.2020	19.4339	12:53:24.691 30.09.2020	19.9469	12:53:24.691 30.09.2020	20.4874	12:53:24.691 30.09.2020	20.4157
12:53:24.691 30.09.2020	19.2438	12:53:24.691 30.09.2020	20.2017	12:53:24.691 30.09.2020	21.1226	12:53:24.691 30.09.2020	19.9356	12:53:24.691 30.09.2020	20.1037
12:53:24.691 30.09.2020	19.9156	12:53:24.691 30.09.2020	19.17	12:53:24.691 30.09.2020	20.0669	12:53:24.691 30.09.2020	21.1593	12:53:24.691 30.09.2020	20.6316
12:53:24.691 30.09.2020	19.7717	12:53:24.691 30.09.2020	21.3054	12:53:24.691 30.09.2020	19.635	12:53:24.691 30.09.2020	21.4232	12:53:24.691 30.09.2020	20.8236
12:53:24.691 30.09.2020	19.0279	12:53:24.691 30.09.2020	18.93	12:53:24.691 30.09.2020	19.9469	12:53:24.691 30.09.2020	19.5277	12:53:24.691 30.09.2020	20.0318
12:53:24.691 30.09.2020	21.1153	12:53:24.691 30.09.2020	19.098	12:53:24.691 30.09.2020	19.683	12:53:24.691 30.09.2020	19.1678	12:53:24.691 30.09.2020	20.6796
12:53:24.691 30.09.2020	19.6277	12:53:24.691 30.09.2020	19.6738	12:53:24.691 30.09.2020	20.0429	12:53:24.691 30.09.2020	19.3837	12:53:24.691 30.09.2020	20.7516
12:53:24.691 30.09.2020	20.6595	12:53:24.691 30.09.2020	19.5539	12:53:24.691 30.09.2020	19.8989	12:53:24.691 30.09.2020	19.4557	12:53:24.691 30.09.2020	19.5519
12:53:24.691 30.09.2020	20.1316	12:53:24.691 30.09.2020	19.8658	12:53:24.691 30.09.2020	20.0189	12:53:24.691 30.09.2020	20.7754	12:53:24.691 30.09.2020	20.4397
12:53:24.691 30.09.2020	19.6997	12:53:24.691 30.09.2020	20.0577	12:53:24.692 30.09.2020	20.2348	12:53:24.692 30.09.2020	19.7436	12:53:24.692 30.09.2020	20.2957
12:53:24.692 30.09.2020	19.8437	12:53:24.692 30.09.2020	20.2497	12:53:24.692 30.09.2020	20.1869	12:53:24.692 30.09.2020	20.7754	12:53:24.692 30.09.2020	19.3119
12:53:24.692 30.09.2020	19.4837	12:53:24.692 30.09.2020	19.5299	12:53:24.692 30.09.2020	19.8509	12:53:24.692 30.09.2020	19.5277	12:53:24.692 30.09.2020	20.4637
12:53:24.692 30.09.2020	19.8437	12:53:24.692 30.09.2020	20.2737	12:53:24.692 30.09.2020	20.0909	12:53:24.692 30.09.2020	18.7119	12:53:24.692 30.09.2020	20.1517
12:53:24.692 30.09.2020	19.6277	12:53:24.692 30.09.2020	20.3937	12:53:24.692 30.09.2020	19.8509	12:53:24.692 30.09.2020	18.9998	12:53:24.692 30.09.2020	21.0395
12:53:24.692 30.09.2020	20.3715	12:53:24.692 30.09.2020	20.1777	12:53:24.692 30.09.2020	19.611	12:53:24.692 30.09.2020	19.7676	12:53:24.692 30.09.2020	20.4637
12:53:24.692 30.09.2020	19.6517	12:53:24.692 30.09.2020	20.4416	12:53:24.692 30.09.2020	19.8269	12:53:24.692 30.09.2020	20.1515	12:53:24.692 30.09.2020	21.2555
12:53:24.692 30.09.2020	20.0836	12:53:24.692 30.09.2020	19.7458	12:53:24.692 30.09.2020	20.0189	12:53:24.692 30.09.2020	19.1438	12:53:24.692 30.09.2020	20.0318
12:53:24.692 30.09.2020	19.0518	12:53:24.692 30.09.2020	20.2977	12:53:24.692 30.09.2020	19.9949	12:53:24.692 30.09.2020	20.8953	12:53:24.692 30.09.2020	20.0558
12:53:24.692 30.09.2020	19.7477	12:53:24.692 30.09.2020	19.4339	12:53:24.692 30.09.2020	20.1149	12:53:24.692 30.09.2020	19.6716	12:53:24.692 30.09.2020	20.2717
12:53:24.692 30.09.2020	19.9396	12:53:24.692 30.09.2020	20.0337	12:53:24.692 30.09.2020	20.0909	12:53:24.692 30.09.2020	20.1035	12:53:24.692 30.09.2020	21.4234
12:53:24.692 30.09.2020	19.4597	12:53:24.692 30.09.2020	20.6576	12:53:24.692 30.09.2020	19.9229	12:53:24.692 30.09.2020	20.8713	12:53:24.692 30.09.2020	21.1835
12:53:24.692 30.09.2020	19.0998	12:53:24.692 30.09.2020	20.5616	12:53:24.692 30.09.2020	20.2108	12:53:24.692 30.09.2020	20.2475	12:53:24.692 30.09.2020	21.0155
12:53:24.692 30.09.2020	18.9559	12:53:24.692 30.09.2020	19.8178	12:53:24.692 30.09.2020	19.755	12:53:24.692 30.09.2020	19.5757	12:53:24.692 30.09.2020	21.4714
12:53:24.692 30.09.2020	19.4358	12:53:24.692 30.09.2020	20.3217	12:53:24.692 30.09.2020	20.0429	12:53:24.692 30.09.2020	19.6716	12:53:24.692 30.09.2020	19.7918
12:53:24.692 30.09.2020	19.8916	12:53:24.692 30.09.2020	19.8898	12:53:24.692 30.09.2020	19.467	12:53:24.692 30.09.2020	18.8318	12:53:24.692 30.09.2020	20.6076
12:53:24.692 30.09.2020	19.1958	12:53:24.692 30.09.2020	20.0577	12:53:24.692 30.09.2020	20.3548	12:53:24.692 30.09.2020	20.3435	12:53:24.692 30.09.2020	20.7756
12:53:24.692 30.09.2020	19.4118	12:53:24.692 30.09.2020	20.5616	12:53:24.692 30.09.2020	19.563	12:53:24.692 30.09.2020	20.8713	12:53:24.692 30.09.2020	20.3917
12:53:24.692 30.09.2020	19.9876	12:53:24.692 30.09.2020	19.7458	12:53:24.692 30.09.2020	19.2031	12:53:24.692 30.09.2020	20.3195	12:53:24.692 30.09.2020	20.3437
12:53:24.692 30.09.2020	19.7717	12:53:24.692 30.09.2020	19.17	12:53:24.692 30.09.2020	20.1389	12:53:24.692 30.09.2020	21.4952	12:53:24.692 30.09.2020	18.3042
12:53:24.692 30.09.2020	19.9636	12:53:24.692 30.09.2020	19.2419	12:53:24.693 30.09.2020	20.2108	12:53:24.693 30.09.2020	21.0153	12:53:24.693 30.09.2020	19.3119
12:53:24.693 30.09.2020	19.6757	12:53:24.693 30.09.2020	19.5539	12:53:24.693 30.09.2020	19.9709	12:53:24.693 30.09.2020	22.0471	12:53:24.693 30.09.2020	19.4079
12:53:24.693 30.09.2020	19.9396	12:53:24.693 30.09.2020	19.5539	12:53:24.693 30.09.2020	19.467	12:53:24.693 30.09.2020	21.4232	12:53:24.693 30.09.2020	19.8398
12:53:24.693 30.09.2020	19.6757	12:53:24.693 30.09.2020	19.1939	12:53:24.693 30.09.2020	19.731	12:53:24.693 30.09.2020	20.5354	12:53:24.693 30.09.2020	20.0078
12:53:24.693 30.09.2020	20.0836	12:53:24.693 30.09.2020	19.4339	12:53:24.693 30.09.2020	19.491	12:53:24.693 30.09.2020	19.6716	12:53:24.693 30.09.2020	19.5039
12:53:24.693 30.09.2020	20.9714	12:53:24.693 30.09.2020	19.002	12:53:24.693 30.09.2020	19.8989	12:53:24.693 30.09.2020	22.5509	12:53:24.693 30.09.2020	20.6316
12:53:24.693 30.09.2020	20.1316	12:53:24.693 30.09.2020	19.5539	12:53:24.693 30.09.2020	19.2991	12:53:24.693 30.09.2020	20.7754	12:53:24.693 30.09.2020	19.5759
12:53:24.693 30.09.2020	19.6277	12:53:24.693 30.09.2020	20.6576	12:53:24.693 30.09.2020	20.5708	12:53:24.693 30.09.2020	20.7034	12:53:24.693 30.09.2020	20.1037
12:53:24.693 30.09.2020	20.2036	12:53:24.693 30.09.2020	19.3139	12:53:24.693 30.09.2020	20.0909	12:53:24.693 30.09.2020	19.5037	12:53:24.693 30.09.2020	20.4157
12:53:24.693 30.09.2020	19.7477	12:53:24.693 30.09.2020	20.5136	12:53:24.693 30.09.2020	20.5948	12:53:24.693 30.09.2020	18.5439	12:53:24.693 30.09.2020	19.4079
12:53:24.693 30.09.2020	20.1796	12:53:24.693 30.09.2020	19.7458	12:53:24.693 30.09.2020	20.4508	12:53:24.693 30.09.2020	18.8079	12:53:24.693 30.09.2020	19.4559
12:53:24.693 30.09.2020	22.507	12:53:24.693 30.09.2020	20.0577	12:53:24.693 30.09.2020	19.2751	12:53:24.693 30.09.2020	19.3597	12:53:24.693 30.09.2020	18.6881
12:53:24.693 30.09.2020	20.4675	12:53:24.693 30.09.2020	20.7536	12:53:24.693 30.09.2020	19.659	12:53:24.693 30.09.2020	18.16	12:53:24.693 30.09.2020	20.8716
12:53:24.693 30.09.2020	20.1316	12:53:24.693 30.09.2020	20.2257	12:53:24.693 30.09.2020	19.707	12:53:24.693 30.09.2020	17.8481	12:53:24.693 30.09.2020	20.0318
12:53:24.693 30.09.2020	19.8437	12:53:24.693 30.09.2020	19.9138	12:53:24.693 30.09.2020	20.3788	12:53:24.693 30.09.2020	20.6794	12:53:24.693 30.09.2020	21.0875
12:53:24.693 30.09.2020	20.0356	12:53:24.693 30.09.2020	20.3937	12:53:24.693 30.09.2020	19.9709	12:53:24.693 30.09.2020	19.2637	12:53:24.693 30.09.2020	20.9915
12:53:24.693 30.09.2020	19.6037	12:53:24.693 30.09.2020	20.4416	12:53:24.693 30.09.2020	21.3626	12:53:24.693 30.09.2020	20.1515	12:53:24.693 30.09.2020	18.5681
12:53:24.693 30.09.2020	20.1556	12:53:24.693 30.09.2020	19.05	12:53:24.693 30.09.2020	21.5305	12:53:24.693 30.09.2020	19.3357	12:53:24.693 30.09.2020	20.0798
12:53:24.693 30.09.2020	19.4597	12:53:24.693 30.09.2020	19.2179	12:53:24.693 30.09.2020	20.2348	12:53:24.693 30.09.2020	16.6964	12:53:24.693 30.09.2020	20.7036
12:53:24.693 30.09.2020	18.404	12:53:24.693 30.09.2020	20.3697	12:53:24.693 30.09.2020	19.587	12:53:24.693 30.09.2020	20.8953	12:53:24.693 30.09.2020	20.7756
12:53:24.693 30.09.2020	20.0116	12:53:24.693 30.09.2020	19.9378	12:53:24.694 30.09.2020	19.8269	12:53:24.694 30.09.2020	20.7514	12:53:24.694 30.09.2020	19.8158
12:53:24.694 30.09.2020	20.0596	12:53:24.694 30.09.2020	19.9138	12:53:24.694 30.09.2020	19.491	12:53:24.694 30.09.2020	20.8474	12:53:24.694 30.09.2020	20.4397
12:53:24.694 30.09.2020	19.9396	12:53:24.694 30.09.2020	20.5616	12:53:24.694 30.09.2020	19.467	12:53:24.694 30.09.2020	20.6314	12:53:24.694 30.09.2020	19.7438
12:53:24.694 30.09.2020	19.9396	12:53:24.694 30.09.2020	20.3697	12:53:24.694 30.09.2020	19.467	12:53:24.694 30.09.2020	20.0795	12:53:24.694 30.09.2020	20.6556
12:53:24.694 30.09.2020	19.3878	12:53:24.694 30.09.2020	20.2257	12:53:24.694 30.09.2020	19.587	12:53:24.694 30.09.2020	20.1035	12:53:24.694 30.09.2020	19.9358
12:53:24.694 30.09.2020	19.9156	12:53:24.694 30.09.2020	20.3217	12:53:24.694 30.09.2020	19.539	12:53:24.694 30.09.2020	20.4155	12:53:24.694 30.09.2020	19.9358
12:53:24.694 30.09.2020	19.5317	12:53:24.694 30.09.2020	19.9618	12:53:24.694 30.09.2020	19.9949	12:53:24.694 30.09.2020	21.5192	12:53:24.694 30.09.2020	21.1355
12:53:24.694 30.09.2020	20.2516	12:53:24.694 30.09.2020	20.0577	12:53:24.694 30.09.2020	19.2991	12:53:24.694 30.09.2020	19.5277	12:53:24.694 30.09.2020	21.6874
12:53:24.694 30.09.2020	19.9396	12:53:24.694 30.09.2020	20.2737	12:53:24.694 30.09.2020	19.8749	12:53:24.694 30.09.2020	19.5997	12:53:24.694 30.09.2020	21.5194
12:53:24.694 30.09.2020	19.1718	12:53:24.694 30.09.2020	20.9935	12:53:24.694 30.09.2020	19.683	12:53:24.694 30.09.2020	19.7916	12:53:24.694 30.09.2020	22.1193
12:53:24.694 30.09.2020	19.6997	12:53:24.694 30.09.2020	20.7776	12:53:24.694 30.09.2020	19.683	12:53:24.694 30.09.2020	19.1198	12:53:24.694 30.09.2020	21.6154
12:53:24.694 30.09.2020	20.1556	12:53:24.694 30.09.2020	21.4014	12:53:24.694 30.09.2020	19.611	12:53:24.694 30.09.2020	23.0548	12:53:24.694 30.09.2020	19.4079
12:53:24.694 30.09.2020	20.2276	12:53:24.694 30.09.2020	19.9138	12:53:24.694 30.09.2020	19.8749	12:53:24.694 30.09.2020	20.2235	12:53:24.694 30.09.2020	19.7198
12:53:24.694 30.09.2020	19.8197	12:53:24.694 30.09.2020	20.0817	12:53:24.694 30.09.2020	20.7627	12:53:24.694 30.09.2020	19.4317	12:53:24.694 30.09.2020	19
12:53:24.694 30.09.2020	20.2276	12:53:24.694 30.09.2020	19.5779	12:53:24.694 30.09.2020	19.491	12:53:24.694 30.09.2020	20.2955	12:53:24.694 30.09.2020	21.9753
12:53:24.694 30.09.2020	20.7314	12:53:24.694 30.09.2020	22.0972	12:53:24.694 30.09.2020	19.2271	12:53:24.694 30.09.2020	19.7196	12:53:24.694 30.09.2020	19.4079
12:53:24.694 30.09.2020	20.1316	12:53:24.694 30.09.2020	20.3697	12:53:24.694 30.09.2020	18.2673	12:53:24.694 30.09.2020	19.7196	12:53:24.694 30.09.2020	19.072
12:53:24.694 30.09.2020	21.6432	12:53:24.694 30.09.2020	20.1537	12:53:24.694 30.09.2020	19.9469	12:53:24.694 30.09.2020	20.1275	12:53:24.694 30.09.2020	18.7361
12:53:24.694 30.09.2020	19.5797	12:53:24.694 30.09.2020	20.0337	12:53:24.694 30.09.2020	20.5468	12:53:24.694 30.09.2020	19.9596	12:53:24.694 30.09.2020	20.2237
12:53:24.694 30.09.2020	20.1556	12:53:24.694 30.09.2020	19.9378	12:53:24.694 30.09.2020	19.779	12:53:24.694 30.09.2020	19.1438	12:53:24.694 30.09.2020	19.3359
12:53:24.694 30.09.2020	20.2755	12:53:24.694 30.09.2020	20.1057	12:53:24.695 30.09.2020	19.683	12:53:24.695 30.09.2020	22.263	12:53:24.695 30.09.2020	19.5999
12:53:24.695 30.09.2020	20.6355	12:53:24.695 30.09.2020	19.6978	12:53:24.695 30.09.2020	19.2271	12:53:24.695 30.09.2020	18.9518	12:53:24.695 30.09.2020	19.9598
12:53:24.695 30.09.2020	19.7957	12:53:24.695 30.09.2020	20.0577	12:53:24.695 30.09.2020	20.1629	12:53:24.695 30.09.2020	19.8636	12:53:24.695 30.09.2020	19.144
12:53:24.695 30.09.2020	20.2755	12:53:24.695 30.09.2020	19.5059	12:53:24.695 30.09.2020	19.491	12:53:24.695 30.09.2020	18.8079	12:53:24.695 30.09.2020	20.6316
12:53:24.695 30.09.2020	20.7554	12:53:24.695 30.09.2020	20.3457	12:53:24.695 30.09.2020	20.1629	12:53:24.695 30.09.2020	20.2955	12:53:24.695 30.09.2020	20.0558
12:53:24.695 30.09.2020	20.2995	12:53:24.695 30.09.2020	19.9378	12:53:24.695 30.09.2020	20.1149	12:53:24.695 30.09.2020	21.1113	12:53:24.695 30.09.2020	20.0078
12:53:24.695 30.09.2020	20.0836	12:53:24.695 30.09.2020	20.9695	12:53:24.695 30.09.2020	19.755	12:53:24.695 30.09.2020	21.8551	12:53:24.695 30.09.2020	20.3437
12:53:24.695 30.09.2020	18.38	12:53:24.695 30.09.2020	20.0577	12:53:24.695 30.09.2020	19.8269	12:53:24.695 30.09.2020	19.5037	12:53:24.695 30.09.2020	20.9435
12:53:24.695 30.09.2020	19.9156	12:53:24.695 30.09.2020	19.3379	12:53:24.695 30.09.2020	19.611	12:53:24.695 30.09.2020	20.2235	12:53:24.695 30.09.2020	19.7918
12:53:24.695 30.09.2020	20.0596	12:53:24.695 30.09.2020	19.074	12:53:24.695 30.09.2020	20.3308	12:53:24.695 30.09.2020	20.5114	12:53:24.695 30.09.2020	20.6556
12:53:24.695 30.09.2020	19.2438	12:53:24.695 30.09.2020	19.9378	12:53:24.695 30.09.2020	20.1869	12:53:24.695 30.09.2020	19.4557	12:53:24.695 30.09.2020	19.7918
12:53:24.695 30.09.2020	18.7639	12:53:24.695 30.09.2020	20.4656	12:53:24.695 30.09.2020	20.4748	12:53:24.695 30.09.2020	21.3272	12:53:24.695 30.09.2020	20.4877
12:53:24.695 30.09.2020	18.38	12:53:24.695 30.09.2020	19.9858	12:53:24.695 30.09.2020	19.8749	12:53:24.695 30.09.2020	20.4395	12:53:24.695 30.09.2020	20.4397
12:53:24.695 30.09.2020	19.2678	12:53:24.695 30.09.2020	19.9378	12:53:24.695 30.09.2020	20.4508	12:53:24.695 30.09.2020	20.3675	12:53:24.695 30.09.2020	20.3917
12:53:24.695 30.09.2020	19.4118	12:53:24.695 30.09.2020	20.8495	12:53:24.695 30.09.2020	19.9229	12:53:24.695 30.09.2020	21.3992	12:53:24.695 30.09.2020	20.1277
12:53:24.695 30.09.2020	20.1076	12:53:24.695 30.09.2020	20.2257	12:53:24.695 30.09.2020	19.8989	12:53:24.695 30.09.2020	20.6554	12:53:24.695 30.09.2020	20.5356
12:53:24.695 30.09.2020	19.7477	12:53:24.695 30.09.2020	20.2977	12:53:24.695 30.09.2020	19.515	12:53:24.695 30.09.2020	20.8713	12:53:24.695 30.09.2020	20.2477
12:53:24.695 30.09.2020	20.4915	12:53:24.695 30.09.2020	20.1537	12:53:24.695 30.09.2020	19.731	12:53:24.695 30.09.2020	20.1275	12:53:24.695 30.09.2020	20.9435
12:53:24.695 30.09.2020	20.2516	12:53:24.695 30.09.2020	19.122	12:53:24.695 30.09.2020	20.2348	12:53:24.695 30.09.2020	20.7274	12:53:24.695 30.09.2020	20.1757
12:53:24.695 30.09.2020	20.5875	12:53:24.695 30.09.2020	19.026	12:53:24.695 30.09.2020	20.1629	12:53:24.695 30.09.2020	19.8156	12:53:24.695 30.09.2020	20.7036
12:53:24.695 30.09.2020	21.3073	12:53:24.695 30.09.2020	19.8658	12:53:24.696 30.09.2020	19.539	12:53:24.696 30.09.2020	21.1833	12:53:24.696 30.09.2020	20.4877
12:53:24.696 30.09.2020	19.8676	12:53:24.696 30.09.2020	21.0175	12:53:24.696 30.09.2020	19.683	12:53:24.696 30.09.2020	19.3837	12:53:24.696 30.09.2020	20.9675
12:53:24.696 30.09.2020	19.7957	12:53:24.696 30.09.2020	19.7938	12:53:24.696 30.09.2020	20.3308	12:53:24.696 30.09.2020	19.7676	12:53:24.696 30.09.2020	20.2237
12:53:24.696 30.09.2020	22.1471	12:53:24.696 30.09.2020	19.2179	12:53:24.696 30.09.2020	19.8749	12:53:24.696 30.09.2020	18.9758	12:53:24.696 30.09.2020	20.3677
12:53:24.696 30.09.2020	20.4675	12:53:24.696 30.09.2020	20.0098	12:53:24.696 30.09.2020	20.0909	12:53:24.696 30.09.2020	20.4634	12:53:24.696 30.09.2020	21.8073
12:53:24.696 30.09.2020	19.4358	12:53:24.696 30.09.2020	20.2257	12:53:24.696 30.09.2020	19.779	12:53:24.696 30.09.2020	20.3675	12:53:24.696 30.09.2020	21.4714
12:53:24.696 30.09.2020	18.8839	12:53:24.696 30.09.2020	20.0577	12:53:24.696 30.09.2020	20.0669	12:53:24.696 30.09.2020	20.0076	12:53:24.696 30.09.2020	21.3275
12:53:24.696 30.09.2020	19.6997	12:53:24.696 30.09.2020	20.7056	12:53:24.696 30.09.2020	19.635	12:53:24.696 30.09.2020	20.9433	12:53:24.696 30.09.2020	21.1355
12:53:24.696 30.09.2020	20.6595	12:53:24.696 30.09.2020	20.4416	12:53:24.696 30.09.2020	20.6187	12:53:24.696 30.09.2020	19.1678	12:53:24.696 30.09.2020	21.7354
12:53:24.696 30.09.2020	20.1556	12:53:24.696 30.09.2020	20.4416	12:53:24.696 30.09.2020	20.0189	12:53:24.696 30.09.2020	18.28	12:53:24.696 30.09.2020	21.7354
12:53:24.696 30.09.2020	20.1796	12:53:24.696 30.09.2020	20.4177	12:53:24.696 30.09.2020	19.8989	12:53:24.696 30.09.2020	19.8156	12:53:24.696 30.09.2020	22.2872
12:53:24.696 30.09.2020	19.7957	12:53:24.696 30.09.2020	19.4819	12:53:24.696 30.09.2020	19.635	12:53:24.696 30.09.2020	19.2877	12:53:24.696 30.09.2020	21.5914
12:53:24.696 30.09.2020	22.0031	12:53:24.696 30.09.2020	20.2737	12:53:24.696 30.09.2020	20.5468	12:53:24.696 30.09.2020	20.6794	12:53:24.696 30.09.2020	20.1997
12:53:24.696 30.09.2020	20.2516	12:53:24.696 30.09.2020	20.4656	12:53:24.696 30.09.2020	19.563	12:53:24.696 30.09.2020	20.3195	12:53:24.696 30.09.2020	21.3994
12:53:24.696 30.09.2020	20.7554	12:53:24.696 30.09.2020	20.5136	12:53:24.696 30.09.2020	19.8269	12:53:24.696 30.09.2020	22.9588	12:53:24.696 30.09.2020	20.7036
12:53:24.696 30.09.2020	20.9714	12:53:24.696 30.09.2020	20.1297	12:53:24.696 30.09.2020	19.8749	12:53:24.696 30.09.2020	20.7994	12:53:24.696 30.09.2020	20.7756
12:53:24.696 30.09.2020	20.2516	12:53:24.696 30.09.2020	20.2257	12:53:24.696 30.09.2020	19.707	12:53:24.696 30.09.2020	20.3435	12:53:24.696 30.09.2020	20.1757
12:53:24.696 30.09.2020	20.4435	12:53:24.696 30.09.2020	19.6738	12:53:24.696 30.09.2020	20.0909	12:53:24.696 30.09.2020	20.1995	12:53:24.696 30.09.2020	19.8398
12:53:24.696 30.09.2020	20.9714	12:53:24.696 30.09.2020	20.4416	12:53:24.696 30.09.2020	19.779	12:53:24.696 30.09.2020	19.0718	12:53:24.696 30.09.2020	19.8638
12:53:24.696 30.09.2020	20.3235	12:53:24.696 30.09.2020	21.0895	12:53:24.696 30.09.2020	20.1629	12:53:24.696 30.09.2020	19.1678	12:53:24.696 30.09.2020	21.2315
12:53:24.696 30.09.2020	19.6277	12:53:24.696 30.09.2020	20.8016	12:53:24.697 30.09.2020	19.8029	12:53:24.697 30.09.2020	22.0231	12:53:24.697 30.09.2020	19.6239
12:53:24.697 30.09.2020	20.1556	12:53:24.697 30.09.2020	20.7536	12:53:24.697 30.09.2020	19.731	12:53:24.697 30.09.2020	21.3752	12:53:24.697 30.09.2020	20.9195
12:53:24.697 30.09.2020	19.2438	12:53:24.697 30.09.2020	20.4177	12:53:24.697 30.09.2020	20.1629	12:53:24.697 30.09.2020	20.8953	12:53:24.697 30.09.2020	20.9435
12:53:24.697 30.09.2020	19.3638	12:53:24.697 30.09.2020	20.8495	12:53:24.697 30.09.2020	20.1389	12:53:24.697 30.09.2020	20.1995	12:53:24.697 30.09.2020	20.6556
12:53:24.697 30.09.2020	19.8197	12:53:24.697 30.09.2020	19.3379	12:53:24.697 30.09.2020	20.3068	12:53:24.697 30.09.2020	19.2158	12:53:24.697 30.09.2020	21.5194
12:53:24.697 30.09.2020	20.6115	12:53:24.697 30.09.2020	20.2257	12:53:24.697 30.09.2020	19.8029	12:53:24.697 30.09.2020	19.5037	12:53:24.697 30.09.2020	20.6316
12:53:24.697 30.09.2020	19.7477	12:53:24.697 30.09.2020	20.0098	12:53:24.697 30.09.2020	20.3068	12:53:24.697 30.09.2020	21.2553	12:53:24.697 30.09.2020	19.9838
12:53:24.697 30.09.2020	19.6517	12:53:24.697 30.09.2020	20.0817	12:53:24.697 30.09.2020	19.707	12:53:24.697 30.09.2020	20.8474	12:53:24.697 30.09.2020	19.7438
12:53:24.697 30.09.2020	20.1076	12:53:24.697 30.09.2020	20.4177	12:53:24.697 30.09.2020	19.8989	12:53:24.697 30.09.2020	21.1353	12:53:24.697 30.09.2020	20.1037
12:53:24.697 30.09.2020	19.7957	12:53:24.697 30.09.2020	19.8898	12:53:24.697 30.09.2020	19.491	12:53:24.697 30.09.2020	20.3915	12:53:24.697 30.09.2020	20.4877
12:53:24.697 30.09.2020	20.1076	12:53:24.697 30.09.2020	20.1297	12:53:24.697 30.09.2020	19.2991	12:53:24.697 30.09.2020	19.7196	12:53:24.697 30.09.2020	21.2795
12:53:24.697 30.09.2020	20.9474	12:53:24.697 30.09.2020	19.8178	12:53:24.697 30.09.2020	19.3711	12:53:24.697 30.09.2020	20.5834	12:53:24.697 30.09.2020	21.2795
12:53:24.697 30.09.2020	20.2036	12:53:24.697 30.09.2020	20.4896	12:53:24.697 30.09.2020	19.779	12:53:24.697 30.09.2020	20.5834	12:53:24.697 30.09.2020	20.0078
12:53:24.697 30.09.2020	19.6037	12:53:24.697 30.09.2020	20.6096	12:53:24.697 30.09.2020	19.3471	12:53:24.697 30.09.2020	21.7111	12:53:24.697 30.09.2020	19.7918
12:53:24.697 30.09.2020	19.5077	12:53:24.697 30.09.2020	20.2257	12:53:24.697 30.09.2020	21.1946	12:53:24.697 30.09.2020	20.1035	12:53:24.697 30.09.2020	21.3275
12:53:24.697 30.09.2020	19.7477	12:53:24.697 30.09.2020	20.3217	12:53:24.697 30.09.2020	19.443	12:53:24.697 30.09.2020	19.5517	12:53:24.697 30.09.2020	21.7114
12:53:24.697 30.09.2020	20.8034	12:53:24.697 30.09.2020	21.6893	12:53:24.697 30.09.2020	20.0909	12:53:24.697 30.09.2020	18.7359	12:53:24.697 30.09.2020	21.3035
12:53:24.697 30.09.2020	19.7237	12:53:24.697 30.09.2020	20.5616	12:53:24.697 30.09.2020	19.8989	12:53:24.697 30.09.2020	17.3922	12:53:24.697 30.09.2020	20.7516
12:53:24.697 30.09.2020	21.5472	12:53:24.697 30.09.2020	20.3937	12:53:24.697 30.09.2020	20.1149	12:53:24.697 30.09.2020	19.2397	12:53:24.697 30.09.2020	20.5356
12:53:24.697 30.09.2020	19.8197	12:53:24.697 30.09.2020	20.4656	12:53:24.697 30.09.2020	20.0909	12:53:24.697 30.09.2020	21.9271	12:53:24.697 30.09.2020	22.5032
12:53:24.697 30.09.2020	19.3398	12:53:24.697 30.09.2020	20.3697	12:53:24.698 30.09.2020	19.8029	12:53:24.698 30.09.2020	19.8876	12:53:24.698 30.09.2020	21.2075
12:53:24.698 30.09.2020	20.1556	12:53:24.698 30.09.2020	20.3457	12:53:24.698 30.09.2020	20.1629	12:53:24.698 30.09.2020	21.7591	12:53:24.698 30.09.2020	21.3754
12:53:24.698 30.09.2020	19.8916	12:53:24.698 30.09.2020	20.2017	12:53:24.698 30.09.2020	19.515	12:53:24.698 30.09.2020	23.2228	12:53:24.698 30.09.2020	21.1115
12:53:24.698 30.09.2020	20.1556	12:53:24.698 30.09.2020	19.6738	12:53:24.698 30.09.2020	20.0669	12:53:24.698 30.09.2020	20.6794	12:53:24.698 30.09.2020	21.6874
12:53:24.698 30.09.2020	19.7717	12:53:24.698 30.09.2020	20.8495	12:53:24.698 30.09.2020	19.0591	12:53:24.698 30.09.2020	20.7514	12:53:24.698 30.09.2020	21.5674
12:53:24.698 30.09.2020	19.1718	12:53:24.698 30.09.2020	21.2095	12:53:24.698 30.09.2020	20.0429	12:53:24.698 30.09.2020	22.431	12:53:24.698 30.09.2020	19.5999
12:53:24.698 30.09.2020	19.0998	12:53:24.698 30.09.2020	20.5856	12:53:24.698 30.09.2020	20.4508	12:53:24.698 30.09.2020	19.7916	12:53:24.698 30.09.2020	21.2795
12:53:24.698 30.09.2020	20.2276	12:53:24.698 30.09.2020	20.5856	12:53:24.698 30.09.2020	19.755	12:53:24.698 30.09.2020	21.8071	12:53:24.698 30.09.2020	19.9118
12:53:24.698 30.09.2020	19.5557	12:53:24.698 30.09.2020	19.8178	12:53:24.698 30.09.2020	20.0909	12:53:24.698 30.09.2020	21.1593	12:53:24.698 30.09.2020	22.2872
12:53:24.698 30.09.2020	20.7794	12:53:24.698 30.09.2020	18.93	12:53:24.698 30.09.2020	19.563	12:53:24.698 30.09.2020	19.5517	12:53:24.698 30.09.2020	21.7833
12:53:24.698 30.09.2020	20.2995	12:53:24.698 30.09.2020	20.4896	12:53:24.698 30.09.2020	19.8749	12:53:24.698 30.09.2020	21.1833	12:53:24.698 30.09.2020	21.5674
12:53:24.698 30.09.2020	20.1796	12:53:24.698 30.09.2020	19.2899	12:53:24.698 30.09.2020	19.779	12:53:24.698 30.09.2020	20.0555	12:53:24.698 30.09.2020	21.7833
12:53:24.698 30.09.2020	19.9636	12:53:24.698 30.09.2020	20.7536	12:53:24.698 30.09.2020	20.1869	12:53:24.698 30.09.2020	23.3188	12:53:24.698 30.09.2020	21.1835
12:53:24.698 30.09.2020	19.4358	12:53:24.698 30.09.2020	20.6096	12:53:24.698 30.09.2020	19.8989	12:53:24.698 30.09.2020	20.7274	12:53:24.698 30.09.2020	20.9675
12:53:24.698 30.09.2020	20.4675	12:53:24.698 30.09.2020	20.4656	12:53:24.698 30.09.2020	20.1389	12:53:24.698 30.09.2020	20.7514	12:53:24.698 30.09.2020	19.8398
12:53:24.698 30.09.2020	19.9636	12:53:24.698 30.09.2020	20.4177	12:53:24.698 30.09.2020	19.8029	12:53:24.698 30.09.2020	20.9673	12:53:24.698 30.09.2020	19.192
12:53:24.698 30.09.2020	21.6672	12:53:24.698 30.09.2020	19.9618	12:53:24.698 30.09.2020	19.611	12:53:24.698 30.09.2020	19.8876	12:53:24.698 30.09.2020	19.8878
12:53:24.698 30.09.2020	19.9636	12:53:24.698 30.09.2020	20.6336	12:53:24.698 30.09.2020	20.4268	12:53:24.698 30.09.2020	20.9673	12:53:24.698 30.09.2020	19.4799
12:53:24.698 30.09.2020	19.8197	12:53:24.698 30.09.2020	19.3379	12:53:24.698 30.09.2020	20.0909	12:53:24.698 30.09.2020	20.7034	12:53:24.698 30.09.2020	20.7036
12:53:24.698 30.09.2020	19.6517	12:53:24.698 30.09.2020	20.4416	12:53:24.698 30.09.2020	20.5708	12:53:24.698 30.09.2020	20.9913	12:53:24.698 30.09.2020	20.3197
12:53:24.698 30.09.2020	20.5875	12:53:24.698 30.09.2020	19.8658	12:53:24.699 30.09.2020	20.2828	12:53:24.699 30.09.2020	20.2475	12:53:24.699 30.09.2020	19.6239
12:53:24.699 30.09.2020	20.5635	12:53:24.699 30.09.2020	19.6258	12:53:24.699 30.09.2020	20.2348	12:53:24.699 30.09.2020	21.5192	12:53:24.699 30.09.2020	20.9675
12:53:24.699 30.09.2020	19.3398	12:53:24.699 30.09.2020	20.5376	12:53:24.699 30.09.2020	19.2271	12:53:24.699 30.09.2020	20.9193	12:53:24.699 30.09.2020	20.1037
12:53:24.699 30.09.2020	19.6037	12:53:24.699 30.09.2020	20.4656	12:53:24.699 30.09.2020	19.9949	12:53:24.699 30.09.2020	20.6314	12:53:24.699 30.09.2020	20.6556
12:53:24.699 30.09.2020	19.2678	12:53:24.699 30.09.2020	19.3859	12:53:24.699 30.09.2020	20.5228	12:53:24.699 30.09.2020	20.7754	12:53:24.699 30.09.2020	21.4714
12:53:24.699 30.09.2020	20.4195	12:53:24.699 30.09.2020	19.6978	12:53:24.699 30.09.2020	20.2588	12:53:24.699 30.09.2020	20.7754	12:53:24.699 30.09.2020	20.3917
12:53:24.699 30.09.2020	20.1316	12:53:24.699 30.09.2020	19.5059	12:53:24.699 30.09.2020	20.2108	12:53:24.699 30.09.2020	19.3837	12:53:24.699 30.09.2020	20.6076
12:53:24.699 30.09.2020	19.8437	12:53:24.699 30.09.2020	19.6258	12:53:24.699 30.09.2020	20.3308	12:53:24.699 30.09.2020	20.7034	12:53:24.699 30.09.2020	21.9513
12:53:24.699 30.09.2020	19.8197	12:53:24.699 30.09.2020	20.6096	12:53:24.699 30.09.2020	20.8587	12:53:24.699 30.09.2020	20.3435	12:53:24.699 30.09.2020	19.4079
12:53:24.699 30.09.2020	20.8274	12:53:24.699 30.09.2020	19.7218	12:53:24.699 30.09.2020	21.8425	12:53:24.699 30.09.2020	18.6159	12:53:24.699 30.09.2020	20.7996
12:53:24.699 30.09.2020	20.2036	12:53:24.699 30.09.2020	19.5539	12:53:24.699 30.09.2020	19.0831	12:53:24.699 30.09.2020	19.4077	12:53:24.699 30.09.2020	19.7438
12:53:24.699 30.09.2020	21.0674	12:53:24.699 30.09.2020	21.4014	12:53:24.699 30.09.2020	20.0429	12:53:24.699 30.09.2020	20.3195	12:53:24.699 30.09.2020	21.1115
12:53:24.699 30.09.2020	19.0998	12:53:24.699 30.09.2020	19.8658	12:53:24.699 30.09.2020	19.755	12:53:24.699 30.09.2020	22.215	12:53:24.699 30.09.2020	20.7756
12:53:24.699 30.09.2020	21.8352	12:53:24.699 30.09.2020	19.5779	12:53:24.699 30.09.2020	20.2588	12:53:24.699 30.09.2020	19.8636	12:53:24.699 30.09.2020	20.8236
12:53:24.699 30.09.2020	19.2678	12:53:24.699 30.09.2020	20.2737	12:53:24.699 30.09.2020	19.8749	12:53:24.699 30.09.2020	20.1995	12:53:24.699 30.09.2020	23.7749
12:53:24.699 30.09.2020	20.7074	12:53:24.699 30.09.2020	19.6978	12:53:24.699 30.09.2020	20.4028	12:53:24.699 30.09.2020	18.232	12:53:24.699 30.09.2020	22.5032
12:53:24.699 30.09.2020	19.6277	12:53:24.699 30.09.2020	19.7698	12:53:24.699 30.09.2020	19.587	12:53:24.699 30.09.2020	22.9348	12:53:24.699 30.09.2020	21.3754
12:53:24.699 30.09.2020	20.4435	12:53:24.699 30.09.2020	19.2899	12:53:24.699 30.09.2020	20.5468	12:53:24.699 30.09.2020	17.7761	12:53:24.699 30.09.2020	21.7114
12:53:24.699 30.09.2020	19.1718	12:53:24.699 30.09.2020	20.2257	12:53:24.699 30.09.2020	20.4748	12:53:24.699 30.09.2020	19.8396	12:53:24.699 30.09.2020	21.3035
12:53:24.699 30.09.2020	19.7717	12:53:24.699 30.09.2020	19.8658	12:53:24.699 30.09.2020	19.443	12:53:24.699 30.09.2020	19.3117	12:53:24.699 30.09.2020	19.9838
12:53:24.699 30.09.2020	19.2438	12:53:24.699 30.09.2020	20.5856	12:53:24.700 30.09.2020	19.9709	12:53:24.700 30.09.2020	19.5757	12:53:24.700 30.09.2020	20.8476
12:53:24.700 30.09.2020	20.1796	12:53:24.700 30.09.2020	20.3457	12:53:24.700 30.09.2020	20.2348	12:53:24.700 30.09.2020	19.3837	12:53:24.700 30.09.2020	20.4397
12:53:24.700 30.09.2020	21.5952	12:53:24.700 30.09.2020	20.0098	12:53:24.700 30.09.2020	20.5948	12:53:24.700 30.09.2020	18.304	12:53:24.700 30.09.2020	20.7996
12:53:24.700 30.09.2020	19.5317	12:53:24.700 30.09.2020	19.8178	12:53:24.700 30.09.2020	20.2108	12:53:24.700 30.09.2020	19.7916	12:53:24.700 30.09.2020	19.8638
12:53:24.700 30.09.2020	20.3955	12:53:24.700 30.09.2020	19.146	12:53:24.700 30.09.2020	20.9307	12:53:24.700 30.09.2020	20.2475	12:53:24.700 30.09.2020	21.1355
12:53:24.700 30.09.2020	19.5077	12:53:24.700 30.09.2020	19.6258	12:53:24.700 30.09.2020	19.9229	12:53:24.700 30.09.2020	20.7514	12:53:24.700 30.09.2020	19.4799
12:53:24.700 30.09.2020	20.0116	12:53:24.700 30.09.2020	19.2179	12:53:24.700 30.09.2020	20.2348	12:53:24.700 30.09.2020	19.8876	12:53:24.700 30.09.2020	20.4397
12:53:24.700 30.09.2020	19.2198	12:53:24.700 30.09.2020	20.0577	12:53:24.700 30.09.2020	19.635	12:53:24.700 30.09.2020	20.9913	12:53:24.700 30.09.2020	20.7996
12:53:24.700 30.09.2020	21.5712	12:53:24.700 30.09.2020	23.081	12:53:24.700 30.09.2020	19.779	12:53:24.700 30.09.2020	20.1275	12:53:24.700 30.09.2020	21.2555
12:53:24.700 30.09.2020	20.3235	12:53:24.700 30.09.2020	21.0895	12:53:24.700 30.09.2020	19.467	12:53:24.700 30.09.2020	19.4077	12:53:24.700 30.09.2020	19.24
12:53:24.700 30.09.2020	25.7222	12:53:24.700 30.09.2020	19.6978	12:53:24.700 30.09.2020	19.9709	12:53:24.700 30.09.2020	19.1678	12:53:24.700 30.09.2020	21.5674
12:53:24.700 30.09.2020	18.9559	12:53:24.700 30.09.2020	20.5616	12:53:24.700 30.09.2020	20.0669	12:53:24.700 30.09.2020	22.263	12:53:24.700 30.09.2020	22.8391
12:53:24.700 30.09.2020	19.7717	12:53:24.700 30.09.2020	20.5856	12:53:24.700 30.09.2020	20.0669	12:53:24.700 30.09.2020	19.0958	12:53:24.700 30.09.2020	20.4877
12:53:24.700 30.09.2020	19.9396	12:53:24.700 30.09.2020	20.8735	12:53:24.700 30.09.2020	20.4028	12:53:24.700 30.09.2020	22.5269	12:53:24.700 30.09.2020	20.6076
12:53:24.700 30.09.2020	19.5797	12:53:24.700 30.09.2020	20.7776	12:53:24.700 30.09.2020	20.2108	12:53:24.700 30.09.2020	20.0795	12:53:24.700 30.09.2020	21.3994
12:53:24.700 30.09.2020	20.8514	12:53:24.700 30.09.2020	20.4177	12:53:24.700 30.09.2020	21.7465	12:53:24.700 30.09.2020	18.4239	12:53:24.700 30.09.2020	20.9675
12:53:24.700 30.09.2020	19.6997	12:53:24.700 30.09.2020	19.8178	12:53:24.700 30.09.2020	19.539	12:53:24.700 30.09.2020	19.2877	12:53:24.700 30.09.2020	21.5674
12:53:24.700 30.09.2020	19.3638	12:53:24.700 30.09.2020	22.5051	12:53:24.700 30.09.2020	20.2588	12:53:24.700 30.09.2020	18.6639	12:53:24.700 30.09.2020	21.0875
12:53:24.700 30.09.2020	19.2678	12:53:24.700 30.09.2020	21.2335	12:53:24.700 30.09.2020	20.2828	12:53:24.700 30.09.2020	19.5757	12:53:24.700 30.09.2020	21.4234
12:53:24.700 30.09.2020	22.579	12:53:24.700 30.09.2020	20.8495	12:53:24.700 30.09.2020	20.7627	12:53:24.700 30.09.2020	19.6476	12:53:24.700 30.09.2020	21.3754
12:53:24.700 30.09.2020	19.1478	12:53:24.700 30.09.2020	20.7536	12:53:24.701 30.09.2020	19.635	12:53:24.701 30.09.2020	19.6237	12:53:24.701 30.09.2020	22.9591
12:53:24.701 30.09.2020	20.3955	12:53:24.701 30.09.2020	20.2977	12:53:24.701 30.09.2020	20.4988	12:53:24.701 30.09.2020	19.6956	12:53:24.701 30.09.2020	21.9273
12:53:24.701 30.09.2020	19.7477	12:53:24.701 30.09.2020	21.0175	12:53:24.701 30.09.2020	20.1149	12:53:24.701 30.09.2020	24.0626	12:53:24.701 30.09.2020	21.1115
12:53:24.701 30.09.2020	19.2678	12:53:24.701 30.09.2020	19.8898	12:53:24.701 30.09.2020	20.1149	12:53:24.701 30.09.2020	20.2235	12:53:24.701 30.09.2020	21.2795
12:53:24.701 30.09.2020	19.6517	12:53:24.701 30.09.2020	20.1777	12:53:24.701 30.09.2020	20.5228	12:53:24.701 30.09.2020	20.4634	12:53:24.701 30.09.2020	20.7036
12:53:24.701 30.09.2020	20.2516	12:53:24.701 30.09.2020	20.6336	12:53:24.701 30.09.2020	20.3788	12:53:24.701 30.09.2020	21.8311	12:53:24.701 30.09.2020	21.9993
12:53:24.701 30.09.2020	19.6277	12:53:24.701 30.09.2020	21.6893	12:53:24.701 30.09.2020	19.395	12:53:24.701 30.09.2020	20.3915	12:53:24.701 30.09.2020	20.8956
12:53:24.701 30.09.2020	20.4915	12:53:24.701 30.09.2020	19.3619	12:53:24.701 30.09.2020	20.4028	12:53:24.701 30.09.2020	17.8241	12:53:24.701 30.09.2020	19.6719
12:53:24.701 30.09.2020	22.531	12:53:24.701 30.09.2020	20.0098	12:53:24.701 30.09.2020	20.4268	12:53:24.701 30.09.2020	20.7274	12:53:24.701 30.09.2020	20.5836
12:53:24.701 30.09.2020	19.9876	12:53:24.701 30.09.2020	19.8658	12:53:24.701 30.09.2020	19.779	12:53:24.701 30.09.2020	20.2235	12:53:24.701 30.09.2020	19.9358
12:53:24.701 30.09.2020	19.6517	12:53:24.701 30.09.2020	19.9378	12:53:24.701 30.09.2020	19.563	12:53:24.701 30.09.2020	19.7196	12:53:24.701 30.09.2020	19.5039
12:53:24.701 30.09.2020	19.6997	12:53:24.701 30.09.2020	20.5616	12:53:24.701 30.09.2020	19.707	12:53:24.701 30.09.2020	22.5989	12:53:24.701 30.09.2020	20.8476
12:53:24.701 30.09.2020	20.0116	12:53:24.701 30.09.2020	20.1057	12:53:24.701 30.09.2020	20.1149	12:53:24.701 30.09.2020	21.4472	12:53:24.701 30.09.2020	21.7114
12:53:24.701 30.09.2020	20.7074	12:53:24.701 30.09.2020	19.6738	12:53:24.701 30.09.2020	20.6667	12:53:24.701 30.09.2020	21.9271	12:53:24.701 30.09.2020	19.4079
12:53:24.701 30.09.2020	19.4358	12:53:24.701 30.09.2020	19.5059	12:53:24.701 30.09.2020	19.8989	12:53:24.701 30.09.2020	20.3195	12:53:24.701 30.09.2020	21.7833
12:53:24.701 30.09.2020	20.3235	12:53:24.701 30.09.2020	20.7296	12:53:24.701 30.09.2020	20.2348	12:53:24.701 30.09.2020	19.4317	12:53:24.701 30.09.2020	21.0875
12:53:24.701 30.09.2020	18.332	12:53:24.701 30.09.2020	20.7056	12:53:24.701 30.09.2020	19.8509	12:53:24.701 30.09.2020	20.8713	12:53:24.701 30.09.2020	20.3197
12:53:24.701 30.09.2020	20.5395	12:53:24.701 30.09.2020	21.0175	12:53:24.701 30.09.2020	20.7867	12:53:24.701 30.09.2020	21.0633	12:53:24.701 30.09.2020	21.1355
12:53:24.701 30.09.2020	18.9319	12:53:24.701 30.09.2020	21.2095	12:53:24.701 30.09.2020	20.9787	12:53:24.701 30.09.2020	19.8636	12:53:24.701 30.09.2020	20.2717
12:53:24.701 30.09.2020	19.0039	12:53:24.701 30.09.2020	20.7056	12:53:24.701 30.09.2020	20.3068	12:53:24.701 30.09.2020	18.5679	12:53:24.701 30.09.2020	19.9118
12:53:24.701 30.09.2020	19.7477	12:53:24.701 30.09.2020	20.1057	12:53:24.702 30.09.2020	20.2588	12:53:24.702 30.09.2020	19.3837	12:53:24.702 30.09.2020	21.7593
12:53:24.702 30.09.2020	19.2438	12:53:24.702 30.09.2020	20.5136	12:53:24.702 30.09.2020	22.1064	12:53:24.702 30.09.2020	18.112	12:53:24.702 30.09.2020	22.2152
12:53:24.702 30.09.2020	19.4837	12:53:24.702 30.09.2020	20.0337	12:53:24.702 30.09.2020	20.3548	12:53:24.702 30.09.2020	19.2158	12:53:24.702 30.09.2020	20.9675
12:53:24.702 30.09.2020	19.7957	12:53:24.702 30.09.2020	23.009	12:53:24.702 30.09.2020	19.755	12:53:24.702 30.09.2020	20.4874	12:53:24.702 30.09.2020	20.9435
12:53:24.702 30.09.2020	20.2755	12:53:24.702 30.09.2020	19.5059	12:53:24.702 30.09.2020	19.3471	12:53:24.702 30.09.2020	20.1035	12:53:24.702 30.09.2020	20.5356
12:53:24.702 30.09.2020	23.8027	12:53:24.702 30.09.2020	19.5779	12:53:24.702 30.09.2020	20.1149	12:53:24.702 30.09.2020	20.9193	12:53:24.702 30.09.2020	20.6556
12:53:24.702 30.09.2020	20.3235	12:53:24.702 30.09.2020	19.3139	12:53:24.702 30.09.2020	19.9709	12:53:24.702 30.09.2020	20.0076	12:53:24.702 30.09.2020	23.9668
12:53:24.702 30.09.2020	20.1556	12:53:24.702 30.09.2020	20.0577	12:53:24.702 30.09.2020	20.3068	12:53:24.702 30.09.2020	20.0316	12:53:24.702 30.09.2020	20.3437
12:53:24.702 30.09.2020	20.1316	12:53:24.702 30.09.2020	20.3697	12:53:24.702 30.09.2020	20.6427	12:53:24.702 30.09.2020	23.5827	12:53:24.702 30.09.2020	19.6958
12:53:24.702 30.09.2020	21.0434	12:53:24.702 30.09.2020	20.6336	12:53:24.702 30.09.2020	19.9469	12:53:24.702 30.09.2020	19.1198	12:53:24.702 30.09.2020	20.1037
12:53:24.702 30.09.2020	19.8197	12:53:24.702 30.09.2020	19.3619	12:53:24.702 30.09.2020	21.0027	12:53:24.702 30.09.2020	18.9758	12:53:24.702 30.09.2020	20.2717
12:53:24.702 30.09.2020	19.3398	12:53:24.702 30.09.2020	19.8178	12:53:24.702 30.09.2020	20.3068	12:53:24.702 30.09.2020	20.6554	12:53:24.702 30.09.2020	20.8956
12:53:24.702 30.09.2020	19.8676	12:53:24.702 30.09.2020	21.0415	12:53:24.702 30.09.2020	19.8509	12:53:24.702 30.09.2020	21.3272	12:53:24.702 30.09.2020	20.4397
12:53:24.702 30.09.2020	20.3955	12:53:24.702 30.09.2020	19.9858	12:53:24.702 30.09.2020	20.0189	12:53:24.702 30.09.2020	21.0153	12:53:24.702 30.09.2020	20.5596
12:53:24.702 30.09.2020	21.5952	12:53:24.702 30.09.2020	19.8418	12:53:24.702 30.09.2020	19.707	12:53:24.702 30.09.2020	20.3675	12:53:24.702 30.09.2020	20.3917
12:53:24.702 30.09.2020	20.3475	12:53:24.702 30.09.2020	19.6258	12:53:24.702 30.09.2020	19.659	12:53:24.702 30.09.2020	20.4874	12:53:24.702 30.09.2020	22.0233
12:53:24.702 30.09.2020	20.5875	12:53:24.702 30.09.2020	20.1057	12:53:24.702 30.09.2020	19.707	12:53:24.702 30.09.2020	18.4239	12:53:24.702 30.09.2020	19.3119
12:53:24.702 30.09.2020	19.9396	12:53:24.702 30.09.2020	19.7218	12:53:24.702 30.09.2020	19.8029	12:53:24.702 30.09.2020	19.4557	12:53:24.702 30.09.2020	20.6796
12:53:24.702 30.09.2020	19.8916	12:53:24.702 30.09.2020	19.4819	12:53:24.702 30.09.2020	19.2511	12:53:24.702 30.09.2020	18.5199	12:53:24.702 30.09.2020	20.7036
12:53:24.702 30.09.2020	20.6115	12:53:24.702 30.09.2020	19.9378	12:53:24.702 30.09.2020	20.8827	12:53:24.702 30.09.2020	19.7436	12:53:24.702 30.09.2020	20.8236
12:53:24.702 30.09.2020	20.8754	12:53:24.702 30.09.2020	20.0817	12:53:24.703 30.09.2020	20.1629	12:53:24.703 30.09.2020	19.0478	12:53:24.703 30.09.2020	20.3677
12:53:24.703 30.09.2020	20.2276	12:53:24.703 30.09.2020	21.1375	12:53:24.703 30.09.2020	20.4748	12:53:24.703 30.09.2020	18.6879	12:53:24.703 30.09.2020	19.5519
12:53:24.703 30.09.2020	20.5395	12:53:24.703 30.09.2020	21.0415	12:53:24.703 30.09.2020	20.3308	12:53:24.703 30.09.2020	17.6801	12:53:24.703 30.09.2020	20.2237
12:53:24.703 30.09.2020	20.8274	12:53:24.703 30.09.2020	20.5616	12:53:24.703 30.09.2020	19.395	12:53:24.703 30.09.2020	20.7274	12:53:24.703 30.09.2020	20.1277
12:53:24.703 30.09.2020	19.4118	12:53:24.703 30.09.2020	19.9378	12:53:24.703 30.09.2020	19.8989	12:53:24.703 30.09.2020	19.7436	12:53:24.703 30.09.2020	20.8236
12:53:24.703 30.09.2020	20.0836	12:53:24.703 30.09.2020	19.9618	12:53:24.703 30.09.2020	20.0189	12:53:24.703 30.09.2020	20.0555	12:53:24.703 30.09.2020	20.0078
12:53:24.703 30.09.2020	20.3235	12:53:24.703 30.09.2020	19.9618	12:53:24.703 30.09.2020	19.0831	12:53:24.703 30.09.2020	23.2708	12:53:24.703 30.09.2020	19.7198
12:53:24.703 30.09.2020	20.3235	12:53:24.703 30.09.2020	20.0577	12:53:24.703 30.09.2020	19.515	12:53:24.703 30.09.2020	18.9998	12:53:24.703 30.09.2020	20.9435
12:53:24.703 30.09.2020	19.8437	12:53:24.703 30.09.2020	20.3457	12:53:24.703 30.09.2020	20.0429	12:53:24.703 30.09.2020	18.6879	12:53:24.703 30.09.2020	20.6556
12:53:24.703 30.09.2020	20.0116	12:53:24.703 30.09.2020	20.1057	12:53:24.703 30.09.2020	20.1629	12:53:24.703 30.09.2020	17.8721	12:53:24.703 30.09.2020	19.4559
12:53:24.703 30.09.2020	19.4837	12:53:24.703 30.09.2020	20.3457	12:53:24.703 30.09.2020	20.3548	12:53:24.703 30.09.2020	18.28	12:53:24.703 30.09.2020	20.1037
12:53:24.703 30.09.2020	19.3398	12:53:24.703 30.09.2020	19.8898	12:53:24.703 30.09.2020	20.0429	12:53:24.703 30.09.2020	18.232	12:53:24.703 30.09.2020	20.5836
12:53:24.703 30.09.2020	20.5395	12:53:24.703 30.09.2020	20.3937	12:53:24.703 30.09.2020	19.2511	12:53:24.703 30.09.2020	19.3597	12:53:24.703 30.09.2020	23.055
12:53:24.703 30.09.2020	19.9396	12:53:24.703 30.09.2020	20.1297	12:53:24.703 30.09.2020	19.8989	12:53:24.703 30.09.2020	19.0958	12:53:24.703 30.09.2020	21.6634
12:53:24.703 30.09.2020	19.5077	12:53:24.703 30.09.2020	20.2497	12:53:24.703 30.09.2020	20.1389	12:53:24.703 30.09.2020	25.3583	12:53:24.703 30.09.2020	20.8716
12:53:24.703 30.09.2020	19.7477	12:53:24.703 30.09.2020	20.2017	12:53:24.703 30.09.2020	19.9229	12:53:24.703 30.09.2020	20.8713	12:53:24.703 30.09.2020	20.5836
12:53:24.703 30.09.2020	19.6757	12:53:24.703 30.09.2020	19.9858	12:53:24.703 30.09.2020	23.0662	12:53:24.703 30.09.2020	20.0555	12:53:24.703 30.09.2020	20.3917
12:53:24.703 30.09.2020	19.8197	12:53:24.703 30.09.2020	19.4819	12:53:24.703 30.09.2020	20.2108	12:53:24.703 30.09.2020	21.3752	12:53:24.703 30.09.2020	20.5836
12:53:24.703 30.09.2020	18.9319	12:53:24.703 30.09.2020	23.7288	12:53:24.703 30.09.2020	20.5468	12:53:24.703 30.09.2020	20.1755	12:53:24.703 30.09.2020	21.1835
12:53:24.703 30.09.2020	19.9636	12:53:24.703 30.09.2020	20.0337	12:53:24.703 30.09.2020	19.8989	12:53:24.703 30.09.2020	17.4162	12:53:24.703 30.09.2020	20.2477
12:53:24.703 30.09.2020	24.9784	12:53:24.703 30.09.2020	20.2977	12:53:24.704 30.09.2020	19.587	12:53:24.704 30.09.2020	18.256	12:53:24.704 30.09.2020	19.7438
12:53:24.704 30.09.2020	20.6355	12:53:24.704 30.09.2020	19.8178	12:53:24.704 30.09.2020	19.9229	12:53:24.704 30.09.2020	19.2637	12:53:24.704 30.09.2020	22.6951
12:53:24.704 30.09.2020	21.3793	12:53:24.704 30.09.2020	20.2497	12:53:24.704 30.09.2020	20.2348	12:53:24.704 30.09.2020	20.7514	12:53:24.704 30.09.2020	20.0078
12:53:24.704 30.09.2020	20.1796	12:53:24.704 30.09.2020	20.4656	12:53:24.704 30.09.2020	20.1629	12:53:24.704 30.09.2020	26.0061	12:53:24.704 30.09.2020	20.0798
12:53:24.704 30.09.2020	19.4597	12:53:24.704 30.09.2020	19.7938	12:53:24.704 30.09.2020	20.2108	12:53:24.704 30.09.2020	21.0873	12:53:24.704 30.09.2020	19.6958
12:53:24.704 30.09.2020	19.6757	12:53:24.704 30.09.2020	19.8658	12:53:24.704 30.09.2020	21.5545	12:53:24.704 30.09.2020	22.119	12:53:24.704 30.09.2020	19.3119
12:53:24.704 30.09.2020	19.9636	12:53:24.704 30.09.2020	20.2737	12:53:24.704 30.09.2020	19.635	12:53:24.704 30.09.2020	21.8791	12:53:24.704 30.09.2020	20.2717
12:53:24.704 30.09.2020	20.3235	12:53:24.704 30.09.2020	20.9935	12:53:24.704 30.09.2020	20.1869	12:53:24.704 30.09.2020	20.6554	12:53:24.704 30.09.2020	20.5836
12:53:24.704 30.09.2020	20.5875	12:53:24.704 30.09.2020	20.5856	12:53:24.704 30.09.2020	19.9709	12:53:24.704 30.09.2020	20.8953	12:53:24.704 30.09.2020	19.4559
12:53:24.704 30.09.2020	21.8352	12:53:24.704 30.09.2020	20.9695	12:53:24.704 30.09.2020	19.8989	12:53:24.704 30.09.2020	22.0471	12:53:24.704 30.09.2020	20.1517
12:53:24.704 30.09.2020	20.5875	12:53:24.704 30.09.2020	20.2977	12:53:24.704 30.09.2020	20.1389	12:53:24.704 30.09.2020	20.7274	12:53:24.704 30.09.2020	20.8956
12:53:24.704 30.09.2020	20.2755	12:53:24.704 30.09.2020	20.3457	12:53:24.704 30.09.2020	20.1389	12:53:24.704 30.09.2020	19.5277	12:53:24.704 30.09.2020	19.7438
12:53:24.704 30.09.2020	19.7717	12:53:24.704 30.09.2020	19.4819	12:53:24.704 30.09.2020	20.5708	12:53:24.704 30.09.2020	20.3675	12:53:24.704 30.09.2020	19.072
12:53:24.704 30.09.2020	20.2995	12:53:24.704 30.09.2020	19.7218	12:53:24.704 30.09.2020	20.7627	12:53:24.704 30.09.2020	19.8156	12:53:24.704 30.09.2020	21.0395
12:53:24.704 30.09.2020	19.6997	12:53:24.704 30.09.2020	19.5299	12:53:24.704 30.09.2020	20.5228	12:53:24.704 30.09.2020	17.8721	12:53:24.704 30.09.2020	18.6401
12:53:24.704 30.09.2020	20.0596	12:53:24.704 30.09.2020	20.0817	12:53:24.704 30.09.2020	20.1149	12:53:24.704 30.09.2020	21.5672	12:53:24.704 30.09.2020	20.4877
12:53:24.704 30.09.2020	19.4358	12:53:24.704 30.09.2020	20.9695	12:53:24.704 30.09.2020	20.2348	12:53:24.704 30.09.2020	20.9673	12:53:24.704 30.09.2020	21.2555
12:53:24.704 30.09.2020	19.9876	12:53:24.704 30.09.2020	20.2737	12:53:24.704 30.09.2020	20.2348	12:53:24.704 30.09.2020	20.0555	12:53:24.704 30.09.2020	21.0155
12:53:24.704 30.09.2020	19.2678	12:53:24.704 30.09.2020	20.4177	12:53:24.704 30.09.2020	20.2588	12:53:24.704 30.09.2020	23.0308	12:53:24.704 30.09.2020	21.4234
12:53:24.704 30.09.2020	19.2918	12:53:24.704 30.09.2020	20.2497	12:53:24.704 30.09.2020	19.515	12:53:24.704 30.09.2020	19.9356	12:53:24.704 30.09.2020	21.3035
12:53:24.704 30.09.2020	19.6757	12:53:24.704 30.09.2020	20.6096	12:53:24.705 30.09.2020	19.2511	12:53:24.705 30.09.2020	21.6632	12:53:24.705 30.09.2020	20.8236
12:53:24.705 30.09.2020	21.3313	12:53:24.705 30.09.2020	19.7458	12:53:24.705 30.09.2020	20.6667	12:53:24.705 30.09.2020	19.0478	12:53:24.705 30.09.2020	20.3437
12:53:24.705 30.09.2020	20.2755	12:53:24.705 30.09.2020	20.4177	12:53:24.705 30.09.2020	20.0189	12:53:24.705 30.09.2020	19.3597	12:53:24.705 30.09.2020	19.9838
12:53:24.705 30.09.2020	20.4435	12:53:24.705 30.09.2020	20.2017	12:53:24.705 30.09.2020	20.6427	12:53:24.705 30.09.2020	20.4874	12:53:24.705 30.09.2020	20.1037
12:53:24.705 30.09.2020	18.9319	12:53:24.705 30.09.2020	19.3379	12:53:24.705 30.09.2020	20.4748	12:53:24.705 30.09.2020	20.5594	12:53:24.705 30.09.2020	20.2477
12:53:24.705 30.09.2020	19.6997	12:53:24.705 30.09.2020	19.9378	12:53:24.705 30.09.2020	20.5948	12:53:24.705 30.09.2020	20.1515	12:53:24.705 30.09.2020	19.12
12:53:24.705 30.09.2020	20.1796	12:53:24.705 30.09.2020	20.0577	12:53:24.705 30.09.2020	20.3548	12:53:24.705 30.09.2020	20.0555	12:53:24.705 30.09.2020	20.5836
12:53:24.705 30.09.2020	21.5952	12:53:24.705 30.09.2020	20.3937	12:53:24.705 30.09.2020	20.3068	12:53:24.705 30.09.2020	20.2955	12:53:24.705 30.09.2020	22.9591
12:53:24.705 30.09.2020	19.8916	12:53:24.705 30.09.2020	20.3937	12:53:24.705 30.09.2020	19.9229	12:53:24.705 30.09.2020	19.2637	12:53:24.705 30.09.2020	19.9598
12:53:24.705 30.09.2020	20.5155	12:53:24.705 30.09.2020	20.4896	12:53:24.705 30.09.2020	19.755	12:53:24.705 30.09.2020	24.2065	12:53:24.705 30.09.2020	20.3197
12:53:24.705 30.09.2020	19.8437	12:53:24.705 30.09.2020	19.8658	12:53:24.705 30.09.2020	20.0189	12:53:24.705 30.09.2020	20.7034	12:53:24.705 30.09.2020	20.4397
12:53:24.705 30.09.2020	19.8916	12:53:24.705 30.09.2020	19.9138	12:53:24.705 30.09.2020	20.7867	12:53:24.705 30.09.2020	19.9356	12:53:24.705 30.09.2020	21.0635
12:53:24.705 30.09.2020	20.0836	12:53:24.705 30.09.2020	19.5059	12:53:24.705 30.09.2020	19.563	12:53:24.705 30.09.2020	21.1353	12:53:24.705 30.09.2020	21.0155
12:53:24.705 30.09.2020	20.1556	12:53:24.705 30.09.2020	21.4974	12:53:24.705 30.09.2020	19.9949	12:53:24.705 30.09.2020	20.1035	12:53:24.705 30.09.2020	20.0798
12:53:24.705 30.09.2020	20.2036	12:53:24.705 30.09.2020	19.9618	12:53:24.705 30.09.2020	20.2108	12:53:24.705 30.09.2020	18.7599	12:53:24.705 30.09.2020	20.2957
12:53:24.705 30.09.2020	21.5712	12:53:24.705 30.09.2020	19.7218	12:53:24.705 30.09.2020	19.9709	12:53:24.705 30.09.2020	20.2235	12:53:24.705 30.09.2020	20.4877
12:53:24.705 30.09.2020	20.0836	12:53:24.705 30.09.2020	19.6738	12:53:24.705 30.09.2020	19.395	12:53:24.705 30.09.2020	20.3675	12:53:24.705 30.09.2020	21.2555
12:53:24.705 30.09.2020	19.9876	12:53:24.705 30.09.2020	19.6258	12:53:24.705 30.09.2020	20.1149	12:53:24.705 30.09.2020	20.2955	12:53:24.705 30.09.2020	20.1517
12:53:24.705 30.09.2020	19.4837	12:53:24.705 30.09.2020	19.6019	12:53:24.705 30.09.2020	20.1869	12:53:24.705 30.09.2020	22.0231	12:53:24.705 30.09.2020	21.0155
12:53:24.705 30.09.2020	20.1796	12:53:24.705 30.09.2020	19.5779	12:53:24.705 30.09.2020	20.4748	12:53:24.705 30.09.2020	21.2553	12:53:24.705 30.09.2020	19.9118
12:53:24.705 30.09.2020	19.9876	12:53:24.705 30.09.2020	19.7218	12:53:24.706 30.09.2020	19.9229	12:53:24.706 30.09.2020	18.7839	12:53:24.706 30.09.2020	19.8878
12:53:24.706 30.09.2020	19.7477	12:53:24.706 30.09.2020	19.9378	12:53:24.706 30.09.2020	20.3548	12:53:24.706 30.09.2020	19.2397	12:53:24.706 30.09.2020	20.8716
12:53:24.706 30.09.2020	19.4358	12:53:24.706 30.09.2020	20.5856	12:53:24.706 30.09.2020	20.3548	12:53:24.706 30.09.2020	19.0478	12:53:24.706 30.09.2020	19.5999
12:53:24.706 30.09.2020	19.6277	12:53:24.706 30.09.2020	19.9138	12:53:24.706 30.09.2020	19.419	12:53:24.706 30.09.2020	20.3435	12:53:24.706 30.09.2020	20.9675
12:53:24.706 30.09.2020	21.2593	12:53:24.706 30.09.2020	19.9138	12:53:24.706 30.09.2020	19.683	12:53:24.706 30.09.2020	19.4317	12:53:24.706 30.09.2020	21.3754
12:53:24.706 30.09.2020	19.4837	12:53:24.706 30.09.2020	20.0098	12:53:24.706 30.09.2020	19.659	12:53:24.706 30.09.2020	18.9518	12:53:24.706 30.09.2020	21.1115
12:53:24.706 30.09.2020	20.4915	12:53:24.706 30.09.2020	20.0817	12:53:24.706 30.09.2020	19.779	12:53:24.706 30.09.2020	19.0238	12:53:24.706 30.09.2020	20.0798
12:53:24.706 30.09.2020	20.0836	12:53:24.706 30.09.2020	20.2257	12:53:24.706 30.09.2020	20.1149	12:53:24.706 30.09.2020	21.4232	12:53:24.706 30.09.2020	20.1997
12:53:24.706 30.09.2020	20.2516	12:53:24.706 30.09.2020	20.1777	12:53:24.706 30.09.2020	19.731	12:53:24.706 30.09.2020	20.8713	12:53:24.706 30.09.2020	21.2315
12:53:24.706 30.09.2020	19.8916	12:53:24.706 30.09.2020	20.4656	12:53:24.706 30.09.2020	20.1149	12:53:24.706 30.09.2020	21.8791	12:53:24.706 30.09.2020	20.2477
12:53:24.706 30.09.2020	20.0356	12:53:24.706 30.09.2020	19.9378	12:53:24.706 30.09.2020	19.659	12:53:24.706 30.09.2020	22.191	12:53:24.706 30.09.2020	20.3677
12:53:24.706 30.09.2020	20.5875	12:53:24.706 30.09.2020	20.9695	12:53:24.706 30.09.2020	19.683	12:53:24.706 30.09.2020	20.0795	12:53:24.706 30.09.2020	20.2957
12:53:24.706 30.09.2020	20.5635	12:53:24.706 30.09.2020	20.2257	12:53:24.706 30.09.2020	20.2108	12:53:24.706 30.09.2020	21.0153	12:53:24.706 30.09.2020	21.0635
12:53:24.706 30.09.2020	20.5395	12:53:24.706 30.09.2020	20.5136	12:53:24.706 30.09.2020	20.2108	12:53:24.706 30.09.2020	20.3195	12:53:24.706 30.09.2020	20.6316
12:53:24.706 30.09.2020	19.8916	12:53:24.706 30.09.2020	19.7218	12:53:24.706 30.09.2020	20.0669	12:53:24.706 30.09.2020	19.5277	12:53:24.706 30.09.2020	21.5194
12:53:24.706 30.09.2020	20.1316	12:53:24.706 30.09.2020	19.3859	12:53:24.706 30.09.2020	19.9949	12:53:24.706 30.09.2020	23.9426	12:53:24.706 30.09.2020	20.2717
12:53:24.706 30.09.2020	19.3158	12:53:24.706 30.09.2020	20.5616	12:53:24.706 30.09.2020	19.755	12:53:24.706 30.09.2020	20.6794	12:53:24.706 30.09.2020	21.6874
12:53:24.706 30.09.2020	20.1556	12:53:24.706 30.09.2020	19.9618	12:53:24.706 30.09.2020	24.0979	12:53:24.706 30.09.2020	20.4874	12:53:24.706 30.09.2020	20.2957
12:53:24.706 30.09.2020	19.6517	12:53:24.706 30.09.2020	20.3937	12:53:24.706 30.09.2020	19.443	12:53:24.706 30.09.2020	22.8389	12:53:24.706 30.09.2020	19.8158
12:53:24.706 30.09.2020	20.5395	12:53:24.706 30.09.2020	24.3767	12:53:24.706 30.09.2020	19.9469	12:53:24.706 30.09.2020	19.8396	12:53:24.706 30.09.2020	20.4637
12:53:24.706 30.09.2020	19.8676	12:53:24.706 30.09.2020	20.5376	12:53:24.707 30.09.2020	20.1629	12:53:24.707 30.09.2020	19.7196	12:53:24.707 30.09.2020	21.7114
12:53:24.707 30.09.2020	23.8267	12:53:24.707 30.09.2020	19.6498	12:53:24.707 30.09.2020	20.0429	12:53:24.707 30.09.2020	20.4395	12:53:24.707 30.09.2020	20.0318
12:53:24.707 30.09.2020	19.8676	12:53:24.707 30.09.2020	19.9138	12:53:24.707 30.09.2020	19.8029	12:53:24.707 30.09.2020	18.7839	12:53:24.707 30.09.2020	23.8468
12:53:24.707 30.09.2020	19.9156	12:53:24.707 30.09.2020	20.7296	12:53:24.707 30.09.2020	19.8509	12:53:24.707 30.09.2020	20.3435	12:53:24.707 30.09.2020	20.6556
12:53:24.707 30.09.2020	19.8197	12:53:24.707 30.09.2020	20.0098	12:53:24.707 30.09.2020	20.0429	12:53:24.707 30.09.2020	25.0943	12:53:24.707 30.09.2020	19.7918
12:53:24.707 30.09.2020	19.2678	12:53:24.707 30.09.2020	21.0895	12:53:24.707 30.09.2020	19.563	12:53:24.707 30.09.2020	20.9193	12:53:24.707 30.09.2020	19.9598
12:53:24.707 30.09.2020	19.1718	12:53:24.707 30.09.2020	21.0175	12:53:24.707 30.09.2020	21.7945	12:53:24.707 30.09.2020	19.6476	12:53:24.707 30.09.2020	18.976
12:53:24.707 30.09.2020	19.0998	12:53:24.707 30.09.2020	21.1615	12:53:24.707 30.09.2020	20.2588	12:53:24.707 30.09.2020	20.7754	12:53:24.707 30.09.2020	20.1517
12:53:24.707 30.09.2020	20.2276	12:53:24.707 30.09.2020	20.8016	12:53:24.707 30.09.2020	19.1311	12:53:24.707 30.09.2020	18.9998	12:53:24.707 30.09.2020	20.1517
12:53:24.707 30.09.2020	20.7794	12:53:24.707 30.09.2020	20.9215	12:53:24.707 30.09.2020	19.9709	12:53:24.707 30.09.2020	19.7676	12:53:24.707 30.09.2020	20.0318
12:53:24.707 30.09.2020	20.9954	12:53:24.707 30.09.2020	20.2497	12:53:24.707 30.09.2020	19.731	12:53:24.707 30.09.2020	22.7189	12:53:24.707 30.09.2020	20.3197
12:53:24.707 30.09.2020	20.0356	12:53:24.707 30.09.2020	19.8418	12:53:24.707 30.09.2020	20.8107	12:53:24.707 30.09.2020	18.328	12:53:24.707 30.09.2020	20.9195
12:53:24.707 30.09.2020	19.8916	12:53:24.707 30.09.2020	20.3457	12:53:24.707 30.09.2020	20.5228	12:53:24.707 30.09.2020	19.4557	12:53:24.707 30.09.2020	20.4157
12:53:24.707 30.09.2020	19.9396	12:53:24.707 30.09.2020	20.5136	12:53:24.707 30.09.2020	20.2108	12:53:24.707 30.09.2020	21.4232	12:53:24.707 30.09.2020	20.7276
12:53:24.707 30.09.2020	19.8437	12:53:24.707 30.09.2020	20.3457	12:53:24.707 30.09.2020	20.4028	12:53:24.707 30.09.2020	19.9596	12:53:24.707 30.09.2020	20.4397
12:53:24.707 30.09.2020	20.0116	12:53:24.707 30.09.2020	19.7218	12:53:24.707 30.09.2020	20.4508	12:53:24.707 30.09.2020	20.3915	12:53:24.707 30.09.2020	20.8476
12:53:24.707 30.09.2020	20.2516	12:53:24.707 30.09.2020	20.1297	12:53:24.707 30.09.2020	20.0429	12:53:24.707 30.09.2020	22.5989	12:53:24.707 30.09.2020	20.3437
12:53:24.707 30.09.2020	19.3398	12:53:24.707 30.09.2020	20.5136	12:53:24.707 30.09.2020	19.8749	12:53:24.707 30.09.2020	22.6949	12:53:24.707 30.09.2020	20.9195
12:53:24.707 30.09.2020	19.6037	12:53:24.707 30.09.2020	20.2977	12:53:24.707 30.09.2020	19.2031	12:53:24.707 30.09.2020	22.6949	12:53:24.707 30.09.2020	20.5356
12:53:24.707 30.09.2020	20.7794	12:53:24.707 30.09.2020	20.2977	12:53:24.707 30.09.2020	19.779	12:53:24.707 30.09.2020	18.8318	12:53:24.707 30.09.2020	20.6316
12:53:24.707 30.09.2020	19.9636	12:53:24.707 30.09.2020	21.0175	12:53:24.708 30.09.2020	19.8269	12:53:24.708 30.09.2020	18.6879	12:53:24.708 30.09.2020	21.0155
12:53:24.708 30.09.2020	19.9636	12:53:24.708 30.09.2020	20.1297	12:53:24.708 30.09.2020	19.395	12:53:24.708 30.09.2020	22.431	12:53:24.708 30.09.2020	20.8956
12:53:24.708 30.09.2020	20.2516	12:53:24.708 30.09.2020	19.9858	12:53:24.708 30.09.2020	19.539	12:53:24.708 30.09.2020	18.9278	12:53:24.708 30.09.2020	19.6239
12:53:24.708 30.09.2020	19.3638	12:53:24.708 30.09.2020	21.4014	12:53:24.708 30.09.2020	22.6343	12:53:24.708 30.09.2020	18.5199	12:53:24.708 30.09.2020	20.3917
12:53:24.708 30.09.2020	20.4435	12:53:24.708 30.09.2020	20.1297	12:53:24.708 30.09.2020	20.5708	12:53:24.708 30.09.2020	20.3675	12:53:24.708 30.09.2020	21.1835
12:53:24.708 30.09.2020	19.0039	12:53:24.708 30.09.2020	23.9928	12:53:24.708 30.09.2020	19.563	12:53:24.708 30.09.2020	19.5277	12:53:24.708 30.09.2020	19.6239
12:53:24.708 30.09.2020	19.9396	12:53:24.708 30.09.2020	20.2497	12:53:24.708 30.09.2020	20.4268	12:53:24.708 30.09.2020	20.4395	12:53:24.708 30.09.2020	20.5596
12:53:24.708 30.09.2020	24.8104	12:53:24.708 30.09.2020	20.3457	12:53:24.708 30.09.2020	19.443	12:53:24.708 30.09.2020	20.4395	12:53:24.708 30.09.2020	20.4877
12:53:24.708 30.09.2020	20.1796	12:53:24.708 30.09.2020	20.1537	12:53:24.708 30.09.2020	19.8989	12:53:24.708 30.09.2020	19.8636	12:53:24.708 30.09.2020	22.5032
12:53:24.708 30.09.2020	20.2276	12:53:24.708 30.09.2020	19.7698	12:53:24.708 30.09.2020	20.5228	12:53:24.708 30.09.2020	20.3195	12:53:24.708 30.09.2020	20.9675
12:53:24.708 30.09.2020	19.5557	12:53:24.708 30.09.2020	20.1537	12:53:24.708 30.09.2020	20.4268	12:53:24.708 30.09.2020	25.8621	12:53:24.708 30.09.2020	20.3197
12:53:24.708 30.09.2020	18.8839	12:53:24.708 30.09.2020	19.9618	12:53:24.708 30.09.2020	19.539	12:53:24.708 30.09.2020	20.4395	12:53:24.708 30.09.2020	19.4079
12:53:24.708 30.09.2020	19.4118	12:53:24.708 30.09.2020	20.5856	12:53:24.708 30.09.2020	21.5065	12:53:24.708 30.09.2020	20.1755	12:53:24.708 30.09.2020	20.2237
12:53:24.708 30.09.2020	19.8916	12:53:24.708 30.09.2020	20.2977	12:53:24.708 30.09.2020	19.515	12:53:24.708 30.09.2020	19.6956	12:53:24.708 30.09.2020	20.1037
12:53:24.708 30.09.2020	19.3158	12:53:24.708 30.09.2020	21.8093	12:53:24.708 30.09.2020	20.4748	12:53:24.708 30.09.2020	20.2715	12:53:24.708 30.09.2020	20.7276
12:53:24.708 30.09.2020	19.6277	12:53:24.708 30.09.2020	20.1297	12:53:24.708 30.09.2020	19.8989	12:53:24.708 30.09.2020	19.9596	12:53:24.708 30.09.2020	19.8878
12:53:24.708 30.09.2020	22.387	12:53:24.708 30.09.2020	19.8418	12:53:24.708 30.09.2020	19.9229	12:53:24.708 30.09.2020	21.2553	12:53:24.708 30.09.2020	20.2717
12:53:24.708 30.09.2020	19.7237	12:53:24.708 30.09.2020	20.5856	12:53:24.708 30.09.2020	19.611	12:53:24.708 30.09.2020	21.3992	12:53:24.708 30.09.2020	21.7593
12:53:24.708 30.09.2020	20.7794	12:53:24.708 30.09.2020	19.098	12:53:24.708 30.09.2020	20.4268	12:53:24.708 30.09.2020	21.1593	12:53:24.708 30.09.2020	20.1517
12:53:24.708 30.09.2020	19.2918	12:53:24.708 30.09.2020	19.2659	12:53:24.708 30.09.2020	19.395	12:53:24.708 30.09.2020	23.8706	12:53:24.708 30.09.2020	20.2477
12:53:24.708 30.09.2020	19.5317	12:53:24.708 30.09.2020	19.9138	12:53:24.709 30.09.2020	19.755	12:53:24.709 30.09.2020	22.335	12:53:24.709 30.09.2020	21.3514
12:53:24.709 30.09.2020	20.3235	12:53:24.709 30.09.2020	19.2659	12:53:24.709 30.09.2020	20.2588	12:53:24.709 30.09.2020	21.4472	12:53:24.709 30.09.2020	20.1277
12:53:24.709 30.09.2020	20.2755	12:53:24.709 30.09.2020	20.0577	12:53:24.709 30.09.2020	20.0189	12:53:24.709 30.09.2020	20.8713	12:53:24.709 30.09.2020	20.5356
12:53:24.709 30.09.2020	19.6277	12:53:24.709 30.09.2020	20.7776	12:53:24.709 30.09.2020	20.2108	12:53:24.709 30.09.2020	19.4317	12:53:24.709 30.09.2020	20.3677
12:53:24.709 30.09.2020	19.7477	12:53:24.709 30.09.2020	20.5376	12:53:24.709 30.09.2020	19.731	12:53:24.709 30.09.2020	20.7754	12:53:24.709 30.09.2020	20.4637
12:53:24.709 30.09.2020	20.8514	12:53:24.709 30.09.2020	20.2017	12:53:24.709 30.09.2020	19.659	12:53:24.709 30.09.2020	20.2955	12:53:24.709 30.09.2020	20.8956
12:53:24.709 30.09.2020	19.5557	12:53:24.709 30.09.2020	20.0577	12:53:24.709 30.09.2020	20.1869	12:53:24.709 30.09.2020	22.6709	12:53:24.709 30.09.2020	21.2555
12:53:24.709 30.09.2020	20.1076	12:53:24.709 30.09.2020	19.8178	12:53:24.709 30.09.2020	19.2031	12:53:24.709 30.09.2020	20.4874	12:53:24.709 30.09.2020	20.2717
12:53:24.709 30.09.2020	20.1556	12:53:24.709 30.09.2020	19.6738	12:53:24.709 30.09.2020	19.731	12:53:24.709 30.09.2020	20.9193	12:53:24.709 30.09.2020	20.6316
12:53:24.709 30.09.2020	20.3235	12:53:24.709 30.09.2020	19.9378	12:53:24.709 30.09.2020	20.2108	12:53:24.709 30.09.2020	20.7034	12:53:24.709 30.09.2020	19.7438
12:53:24.709 30.09.2020	19.5317	12:53:24.709 30.09.2020	19.8178	12:53:24.709 30.09.2020	20.2588	12:53:24.709 30.09.2020	20.8234	12:53:24.709 30.09.2020	20.3197
12:53:24.709 30.09.2020	19.7477	12:53:24.709 30.09.2020	19.5059	12:53:24.709 30.09.2020	20.3548	12:53:24.709 30.09.2020	19.2877	12:53:24.709 30.09.2020	20.2237
12:53:24.709 30.09.2020	19.9876	12:53:24.709 30.09.2020	20.3457	12:53:24.709 30.09.2020	19.8029	12:53:24.709 30.09.2020	19.5517	12:53:24.709 30.09.2020	20.2477
12:53:24.709 30.09.2020	19.7717	12:53:24.709 30.09.2020	20.2257	12:53:24.709 30.09.2020	20.2828	12:53:24.709 30.09.2020	18.8079	12:53:24.709 30.09.2020	20.4157
12:53:24.709 30.09.2020	19.5797	12:53:24.709 30.09.2020	19.8658	12:53:24.709 30.09.2020	19.8509	12:53:24.709 30.09.2020	19.4317	12:53:24.709 30.09.2020	20.9435
12:53:24.709 30.09.2020	20.3955	12:53:24.709 30.09.2020	19.9378	12:53:24.709 30.09.2020	20.0909	12:53:24.709 30.09.2020	18.7359	12:53:24.709 30.09.2020	20.3197
12:53:24.709 30.09.2020	19.7717	12:53:24.709 30.09.2020	19.8418	12:53:24.709 30.09.2020	20.3308	12:53:24.709 30.09.2020	25.0703	12:53:24.709 30.09.2020	19.5519
12:53:24.709 30.09.2020	20.3475	12:53:24.709 30.09.2020	19.8658	12:53:24.709 30.09.2020	20.0429	12:53:24.709 30.09.2020	19.2877	12:53:24.709 30.09.2020	21.1355
12:53:24.709 30.09.2020	20.4195	12:53:24.709 30.09.2020	19.6019	12:53:24.709 30.09.2020	22.3943	12:53:24.709 30.09.2020	19.6716	12:53:24.709 30.09.2020	20.0558
12:53:24.709 30.09.2020	19.7957	12:53:24.709 30.09.2020	19.9618	12:53:24.709 30.09.2020	19.8749	12:53:24.709 30.09.2020	20.9433	12:53:24.709 30.09.2020	19.7198
12:53:24.709 30.09.2020	19.6757	12:53:24.709 30.09.2020	23.153	12:53:24.710 30.09.2020	20.1629	12:53:24.710 30.09.2020	20.3915	12:53:24.710 30.09.2020	19.5039
12:53:24.710 30.09.2020	19.4597	12:53:24.710 30.09.2020	19.7698	12:53:24.710 30.09.2020	19.659	12:53:24.710 30.09.2020	20.1995	12:53:24.710 30.09.2020	20.2717
12:53:24.710 30.09.2020	24.1146	12:53:24.710 30.09.2020	20.6336	12:53:24.710 30.09.2020	19.3231	12:53:24.710 30.09.2020	20.7274	12:53:24.710 30.09.2020	20.1517
12:53:24.710 30.09.2020	20.1316	12:53:24.710 30.09.2020	20.1537	12:53:24.710 30.09.2020	19.8269	12:53:24.710 30.09.2020	19.0958	12:53:24.710 30.09.2020	22.9351
12:53:24.710 30.09.2020	19.9156	12:53:24.710 30.09.2020	19.7938	12:53:24.710 30.09.2020	20.1389	12:53:24.710 30.09.2020	19.8636	12:53:24.710 30.09.2020	21.2795
12:53:24.710 30.09.2020	20.0116	12:53:24.710 30.09.2020	20.3457	12:53:24.710 30.09.2020	19.0831	12:53:24.710 30.09.2020	24.4465	12:53:24.710 30.09.2020	20.4637
12:53:24.710 30.09.2020	19.4358	12:53:24.710 30.09.2020	19.7698	12:53:24.710 30.09.2020	19.491	12:53:24.710 30.09.2020	19.9596	12:53:24.710 30.09.2020	20.3197
12:53:24.710 30.09.2020	19.3638	12:53:24.710 30.09.2020	20.3457	12:53:24.710 30.09.2020	21.4346	12:53:24.710 30.09.2020	21.3752	12:53:24.710 30.09.2020	19.6239
12:53:24.710 30.09.2020	19.1718	12:53:24.710 30.09.2020	19.9858	12:53:24.710 30.09.2020	20.0189	12:53:24.710 30.09.2020	19.5517	12:53:24.710 30.09.2020	20.0318
12:53:24.710 30.09.2020	19.2198	12:53:24.710 30.09.2020	21.7133	12:53:24.710 30.09.2020	19.8029	12:53:24.710 30.09.2020	20.3915	12:53:24.710 30.09.2020	20.3677
12:53:24.710 30.09.2020	19.6037	12:53:24.710 30.09.2020	20.2257	12:53:24.710 30.09.2020	20.3548	12:53:24.710 30.09.2020	19.8396	12:53:24.710 30.09.2020	20.7516
12:53:24.710 30.09.2020	21.5712	12:53:24.710 30.09.2020	20.5376	12:53:24.710 30.09.2020	19.731	12:53:24.710 30.09.2020	20.5834	12:53:24.710 30.09.2020	20.2717
12:53:24.710 30.09.2020	19.0998	12:53:24.710 30.09.2020	20.0817	12:53:24.710 30.09.2020	20.1149	12:53:24.710 30.09.2020	20.8234	12:53:24.710 30.09.2020	21.7593
12:53:24.710 30.09.2020	19.1238	12:53:24.710 30.09.2020	20.1537	12:53:24.710 30.09.2020	19.8269	12:53:24.710 30.09.2020	21.3992	12:53:24.710 30.09.2020	20.2957
12:53:24.710 30.09.2020	19.3158	12:53:24.710 30.09.2020	19.8178	12:53:24.710 30.09.2020	19.515	12:53:24.710 30.09.2020	23.5107	12:53:24.710 30.09.2020	20.2957
12:53:24.710 30.09.2020	20.0596	12:53:24.710 30.09.2020	20.2257	12:53:24.710 30.09.2020	19.9709	12:53:24.710 30.09.2020	20.5594	12:53:24.710 30.09.2020	19.9838
12:53:24.710 30.09.2020	20.0356	12:53:24.710 30.09.2020	20.0098	12:53:24.710 30.09.2020	20.7387	12:53:24.710 30.09.2020	18.5439	12:53:24.710 30.09.2020	19.6719
12:53:24.710 30.09.2020	20.0596	12:53:24.710 30.09.2020	20.0098	12:53:24.710 30.09.2020	19.467	12:53:24.710 30.09.2020	20.2715	12:53:24.710 30.09.2020	19.7198
12:53:24.710 30.09.2020	19.5317	12:53:24.710 30.09.2020	20.5616	12:53:24.710 30.09.2020	19.8509	12:53:24.710 30.09.2020	20.0795	12:53:24.710 30.09.2020	20.7036
12:53:24.710 30.09.2020	19.1238	12:53:24.710 30.09.2020	19.5539	12:53:24.710 30.09.2020	19.9949	12:53:24.710 30.09.2020	20.0555	12:53:24.710 30.09.2020	20.6556
12:53:24.710 30.09.2020	19.4597	12:53:24.710 30.09.2020	20.2737	12:53:24.711 30.09.2020	19.9709	12:53:24.711 30.09.2020	20.5834	12:53:24.711 30.09.2020	20.2717
12:53:24.711 30.09.2020	19.4597	12:53:24.711 30.09.2020	19.8898	12:53:24.711 30.09.2020	19.9229	12:53:24.711 30.09.2020	21.2073	12:53:24.711 30.09.2020	21.0875
12:53:24.711 30.09.2020	19.5077	12:53:24.711 30.09.2020	19.9858	12:53:24.711 30.09.2020	20.1389	12:53:24.711 30.09.2020	20.8234	12:53:24.711 30.09.2020	20.5116
12:53:24.711 30.09.2020	19.5797	12:53:24.711 30.09.2020	19.5299	12:53:24.711 30.09.2020	19.9469	12:53:24.711 30.09.2020	19.2397	12:53:24.711 30.09.2020	19.4319
12:53:24.711 30.09.2020	19.8437	12:53:24.711 30.09.2020	19.9858	12:53:24.711 30.09.2020	19.395	12:53:24.711 30.09.2020	18.4239	12:53:24.711 30.09.2020	19.9358
12:53:24.711 30.09.2020	19.9156	12:53:24.711 30.09.2020	20.5616	12:53:24.711 30.09.2020	19.9229	12:53:24.711 30.09.2020	18.4719	12:53:24.711 30.09.2020	21.0155
12:53:24.711 30.09.2020	19.4118	12:53:24.711 30.09.2020	21.6893	12:53:24.711 30.09.2020	20.0909	12:53:24.711 30.09.2020	18.8318	12:53:24.711 30.09.2020	19.6719
12:53:24.711 30.09.2020	20.2276	12:53:24.711 30.09.2020	20.4656	12:53:24.711 30.09.2020	20.4268	12:53:24.711 30.09.2020	20.5834	12:53:24.711 30.09.2020	19.9358
12:53:24.711 30.09.2020	21.0434	12:53:24.711 30.09.2020	19.2899	12:53:24.711 30.09.2020	19.395	12:53:24.711 30.09.2020	20.1755	12:53:24.711 30.09.2020	19.8398
12:53:24.711 30.09.2020	20.1076	12:53:24.711 30.09.2020	19.6978	12:53:24.711 30.09.2020	20.3548	12:53:24.711 30.09.2020	20.6554	12:53:24.711 30.09.2020	21.3275
12:53:24.711 30.09.2020	19.6757	12:53:24.711 30.09.2020	19.9618	12:53:24.711 30.09.2020	20.2588	12:53:24.711 30.09.2020	19.7436	12:53:24.711 30.09.2020	19.5999
12:53:24.711 30.09.2020	19.7477	12:53:24.711 30.09.2020	19.5779	12:53:24.711 30.09.2020	19.8269	12:53:24.711 30.09.2020	20.9673	12:53:24.711 30.09.2020	20.6076
12:53:24.711 30.09.2020	20.2516	12:53:24.711 30.09.2020	19.6978	12:53:24.711 30.09.2020	19.731	12:53:24.711 30.09.2020	19.0718	12:53:24.711 30.09.2020	20.1037
12:53:24.711 30.09.2020	19.2918	12:53:24.711 30.09.2020	20.3697	12:53:24.711 30.09.2020	20.4988	12:53:24.711 30.09.2020	19.8156	12:53:24.711 30.09.2020	19.7918
12:53:24.711 30.09.2020	20.4915	12:53:24.711 30.09.2020	19.8898	12:53:24.711 30.09.2020	19.419	12:53:24.711 30.09.2020	18.9998	12:53:24.711 30.09.2020	20.4637
12:53:24.711 30.09.2020	19.2918	12:53:24.711 30.09.2020	20.8975	12:53:24.711 30.09.2020	20.4268	12:53:24.711 30.09.2020	18.5679	12:53:24.711 30.09.2020	20.1037
12:53:24.711 30.09.2020	19.5557	12:53:24.711 30.09.2020	20.1297	12:53:24.711 30.09.2020	20.0189	12:53:24.711 30.09.2020	19.2158	12:53:24.711 30.09.2020	19.8878
12:53:24.711 30.09.2020	20.3235	12:53:24.711 30.09.2020	20.6096	12:53:24.711 30.09.2020	19.9229	12:53:24.711 30.09.2020	19.3837	12:53:24.711 30.09.2020	19.6958
12:53:24.711 30.09.2020	19.7237	12:53:24.711 30.09.2020	19.9858	12:53:24.711 30.09.2020	19.779	12:53:24.711 30.09.2020	21.1833	12:53:24.711 30.09.2020	19.9598
12:53:24.711 30.09.2020	19.5797	12:53:24.711 30.09.2020	20.1537	12:53:24.711 30.09.2020	19.8269	12:53:24.711 30.09.2020	20.0555	12:53:24.711 30.09.2020	19.7918
12:53:24.711 30.09.2020	19.1958	12:53:24.711 30.09.2020	20.0337	12:53:24.712 30.09.2020	19.9229	12:53:24.712 30.09.2020	20.9673	12:53:24.712 30.09.2020	20.2957
12:53:24.712 30.09.2020	19.5557	12:53:24.712 30.09.2020	19.6019	12:53:24.712 30.09.2020	19.9229	12:53:24.712 30.09.2020	20.4395	12:53:24.712 30.09.2020	19.5279
12:53:24.712 30.09.2020	19.5317	12:53:24.712 30.09.2020	19.9138	12:53:24.712 30.09.2020	20.0909	12:53:24.712 30.09.2020	20.4634	12:53:24.712 30.09.2020	19.5039
12:53:24.712 30.09.2020	19.4358	12:53:24.712 30.09.2020	19.5779	12:53:24.712 30.09.2020	20.1869	12:53:24.712 30.09.2020	18.4959	12:53:24.712 30.09.2020	19.6958
12:53:24.712 30.09.2020	19.8197	12:53:24.712 30.09.2020	20.1057	12:53:24.712 30.09.2020	20.2108	12:53:24.712 30.09.2020	20.1035	12:53:24.712 30.09.2020	20.7756
12:53:24.712 30.09.2020	19.9876	12:53:24.712 30.09.2020	20.2977	12:53:24.712 30.09.2020	19.3471	12:53:24.712 30.09.2020	19.4797	12:53:24.712 30.09.2020	19.096
12:53:24.712 30.09.2020	20.3715	12:53:24.712 30.09.2020	19.7218	12:53:24.712 30.09.2020	20.6907	12:53:24.712 30.09.2020	20.6554	12:53:24.712 30.09.2020	20.3677
12:53:24.712 30.09.2020	20.2516	12:53:24.712 30.09.2020	19.5779	12:53:24.712 30.09.2020	20.2588	12:53:24.712 30.09.2020	20.5114	12:53:24.712 30.09.2020	21.5674
12:53:24.712 30.09.2020	19.6997	12:53:24.712 30.09.2020	20.7056	12:53:24.712 30.09.2020	20.3068	12:53:24.712 30.09.2020	20.2715	12:53:24.712 30.09.2020	20.6556
12:53:24.712 30.09.2020	19.9156	12:53:24.712 30.09.2020	20.6816	12:53:24.712 30.09.2020	20.1869	12:53:24.712 30.09.2020	20.3435	12:53:24.712 30.09.2020	21.4954
12:53:24.712 30.09.2020	18.9319	12:53:24.712 30.09.2020	20.4416	12:53:24.712 30.09.2020	19.9949	12:53:24.712 30.09.2020	20.9433	12:53:24.712 30.09.2020	20.5596
12:53:24.712 30.09.2020	18.428	12:53:24.712 30.09.2020	20.7056	12:53:24.712 30.09.2020	19.683	12:53:24.712 30.09.2020	20.6554	12:53:24.712 30.09.2020	20.5596
12:53:24.712 30.09.2020	20.0356	12:53:24.712 30.09.2020	20.3697	12:53:24.712 30.09.2020	20.2828	12:53:24.712 30.09.2020	19.8636	12:53:24.712 30.09.2020	19.3839
12:53:24.712 30.09.2020	20.3715	12:53:24.712 30.09.2020	20.2017	12:53:24.712 30.09.2020	20.4028	12:53:24.712 30.09.2020	19.7436	12:53:24.712 30.09.2020	20.7996
12:53:24.712 30.09.2020	20.9714	12:53:24.712 30.09.2020	19.026	12:53:24.712 30.09.2020	19.2511	12:53:24.712 30.09.2020	20.7754	12:53:24.712 30.09.2020	20.7996
12:53:24.712 30.09.2020	19.5557	12:53:24.712 30.09.2020	19.4819	12:53:24.712 30.09.2020	19.8509	12:53:24.712 30.09.2020	19.0478	12:53:24.712 30.09.2020	22.8631
12:53:24.712 30.09.2020	20.0836	12:53:24.712 30.09.2020	20.4656	12:53:24.712 30.09.2020	20.3068	12:53:24.712 30.09.2020	18.9998	12:53:24.712 30.09.2020	21.6394
12:53:24.712 30.09.2020	19.5557	12:53:24.712 30.09.2020	20.4177	12:53:24.712 30.09.2020	19.635	12:53:24.712 30.09.2020	23.2468	12:53:24.712 30.09.2020	21.4714
12:53:24.712 30.09.2020	19.3398	12:53:24.712 30.09.2020	20.0817	12:53:24.712 30.09.2020	19.9469	12:53:24.712 30.09.2020	21.1113	12:53:24.712 30.09.2020	20.8236
12:53:24.712 30.09.2020	20.2036	12:53:24.712 30.09.2020	20.6576	12:53:24.712 30.09.2020	20.0909	12:53:24.712 30.09.2020	20.7034	12:53:24.712 30.09.2020	19.3839
12:53:24.712 30.09.2020	20.5875	12:53:24.712 30.09.2020	20.2737	12:53:24.713 30.09.2020	19.3231	12:53:24.713 30.09.2020	21.0873	12:53:24.713 30.09.2020	19.192
12:53:24.713 30.09.2020	20.2995	12:53:24.713 30.09.2020	21.2095	12:53:24.713 30.09.2020	20.1149	12:53:24.713 30.09.2020	19.1678	12:53:24.713 30.09.2020	19.048
12:53:24.713 30.09.2020	20.7074	12:53:24.713 30.09.2020	20.3457	12:53:24.713 30.09.2020	20.3548	12:53:24.713 30.09.2020	19.8156	12:53:24.713 30.09.2020	19.12
12:53:24.713 30.09.2020	20.7554	12:53:24.713 30.09.2020	19.7458	12:53:24.713 30.09.2020	20.8107	12:53:24.713 30.09.2020	20.3675	12:53:24.713 30.09.2020	20.4157
12:53:24.713 30.09.2020	19.9636	12:53:24.713 30.09.2020	19.9858	12:53:24.713 30.09.2020	20.2108	12:53:24.713 30.09.2020	18.7839	12:53:24.713 30.09.2020	22.2392
12:53:24.713 30.09.2020	20.2036	12:53:24.713 30.09.2020	20.0098	12:53:24.713 30.09.2020	20.0429	12:53:24.713 30.09.2020	20.4395	12:53:24.713 30.09.2020	21.0875
12:53:24.713 30.09.2020	19.1478	12:53:24.713 30.09.2020	20.9455	12:53:24.713 30.09.2020	20.0669	12:53:24.713 30.09.2020	20.9913	12:53:24.713 30.09.2020	20.4637
12:53:24.713 30.09.2020	19.8437	12:53:24.713 30.09.2020	20.2977	12:53:24.713 30.09.2020	18.9632	12:53:24.713 30.09.2020	22.119	12:53:24.713 30.09.2020	19.7678
12:53:24.713 30.09.2020	20.3475	12:53:24.713 30.09.2020	20.6816	12:53:24.713 30.09.2020	20.0429	12:53:24.713 30.09.2020	21.7111	12:53:24.713 30.09.2020	18.5441
12:53:24.713 30.09.2020	20.5875	12:53:24.713 30.09.2020	20.5136	12:53:24.713 30.09.2020	20.0429	12:53:24.713 30.09.2020	21.4472	12:53:24.713 30.09.2020	19.096
12:53:24.713 30.09.2020	19.4118	12:53:24.713 30.09.2020	19.7698	12:53:24.713 30.09.2020	20.7867	12:53:24.713 30.09.2020	22.0471	12:53:24.713 30.09.2020	20.6556
12:53:24.713 30.09.2020	18.8839	12:53:24.713 30.09.2020	19.5299	12:53:24.713 30.09.2020	20.5708	12:53:24.713 30.09.2020	19.5277	12:53:24.713 30.09.2020	20.2477
12:53:24.713 30.09.2020	20.4435	12:53:24.713 30.09.2020	19.9138	12:53:24.713 30.09.2020	19.467	12:53:24.713 30.09.2020	21.2792	12:53:24.713 30.09.2020	20.4397
12:53:24.713 30.09.2020	19.7477	12:53:24.713 30.09.2020	19.6738	12:53:24.713 30.09.2020	19.2511	12:53:24.713 30.09.2020	20.4155	12:53:24.713 30.09.2020	20.7996
12:53:24.713 30.09.2020	19.0758	12:53:24.713 30.09.2020	19.7458	12:53:24.713 30.09.2020	19.3231	12:53:24.713 30.09.2020	20.6554	12:53:24.713 30.09.2020	20.5596
12:53:24.713 30.09.2020	19.0518	12:53:24.713 30.09.2020	20.4896	12:53:24.713 30.09.2020	19.8269	12:53:24.713 30.09.2020	19.4077	12:53:24.713 30.09.2020	20.2957
12:53:24.713 30.09.2020	18.8599	12:53:24.713 30.09.2020	20.6576	12:53:24.713 30.09.2020	19.611	12:53:24.713 30.09.2020	21.9991	12:53:24.713 30.09.2020	20.7276
12:53:24.713 30.09.2020	20.2036	12:53:24.713 30.09.2020	20.0817	12:53:24.713 30.09.2020	19.9229	12:53:24.713 30.09.2020	21.4232	12:53:24.713 30.09.2020	19.9358
12:53:24.713 30.09.2020	20.0596	12:53:24.713 30.09.2020	20.4656	12:53:24.713 30.09.2020	20.4988	12:53:24.713 30.09.2020	20.6794	12:53:24.713 30.09.2020	18.8321
12:53:24.713 30.09.2020	19.9876	12:53:24.713 30.09.2020	20.9215	12:53:24.713 30.09.2020	19.419	12:53:24.713 30.09.2020	19.8156	12:53:24.713 30.09.2020	18.8321
12:53:24.713 30.09.2020	19.5557	12:53:24.713 30.09.2020	19.9618	12:53:24.714 30.09.2020	20.4028	12:53:24.714 30.09.2020	20.3915	12:53:24.714 30.09.2020	20.2237
12:53:24.714 30.09.2020	20.9234	12:53:24.714 30.09.2020	19.3379	12:53:24.714 30.09.2020	20.0909	12:53:24.714 30.09.2020	19.6476	12:53:24.714 30.09.2020	20.0558
12:53:24.714 30.09.2020	20.3475	12:53:24.714 30.09.2020	19.026	12:53:24.714 30.09.2020	20.4988	12:53:24.714 30.09.2020	20.6554	12:53:24.714 30.09.2020	20.9915
12:53:24.714 30.09.2020	19.4597	12:53:24.714 30.09.2020	19.6738	12:53:24.714 30.09.2020	20.2348	12:53:24.714 30.09.2020	21.2792	12:53:24.714 30.09.2020	20.6316
12:53:24.714 30.09.2020	19.9876	12:53:24.714 30.09.2020	19.7218	12:53:24.714 30.09.2020	20.4988	12:53:24.714 30.09.2020	16.9123	12:53:24.714 30.09.2020	20.6556
12:53:24.714 30.09.2020	19.6997	12:53:24.714 30.09.2020	20.0817	12:53:24.714 30.09.2020	21.7945	12:53:24.714 30.09.2020	16.4804	12:53:24.714 30.09.2020	20.5596
12:53:24.714 30.09.2020	18.9319	12:53:24.714 30.09.2020	20.4177	12:53:24.714 30.09.2020	19.9229	12:53:24.714 30.09.2020	18.256	12:53:24.714 30.09.2020	20.1037
12:53:24.714 30.09.2020	19.5317	12:53:24.714 30.09.2020	21.0415	12:53:24.714 30.09.2020	20.2108	12:53:24.714 30.09.2020	22.479	12:53:24.714 30.09.2020	20.3197
12:53:24.714 30.09.2020	19.3158	12:53:24.714 30.09.2020	20.6816	12:53:24.714 30.09.2020	19.1071	12:53:24.714 30.09.2020	21.0873	12:53:24.714 30.09.2020	21.2075
12:53:24.714 30.09.2020	22.0511	12:53:24.714 30.09.2020	20.3937	12:53:24.714 30.09.2020	19.8509	12:53:24.714 30.09.2020	20.7274	12:53:24.714 30.09.2020	19.9838
12:53:24.714 30.09.2020	19.3878	12:53:24.714 30.09.2020	20.1777	12:53:24.714 30.09.2020	20.1149	12:53:24.714 30.09.2020	22.215	12:53:24.714 30.09.2020	20.4157
12:53:24.714 30.09.2020	20.4195	12:53:24.714 30.09.2020	20.7296	12:53:24.714 30.09.2020	19.779	12:53:24.714 30.09.2020	17.8961	12:53:24.714 30.09.2020	19.4559
12:53:24.714 30.09.2020	19.5797	12:53:24.714 30.09.2020	20.2977	12:53:24.714 30.09.2020	20.2108	12:53:24.714 30.09.2020	20.2235	12:53:24.714 30.09.2020	19.6479
12:53:24.714 30.09.2020	19.7717	12:53:24.714 30.09.2020	19.3379	12:53:24.714 30.09.2020	20.0189	12:53:24.714 30.09.2020	18.7119	12:53:24.714 30.09.2020	19.9838
12:53:24.714 30.09.2020	19.0758	12:53:24.714 30.09.2020	19.7458	12:53:24.714 30.09.2020	21.5065	12:53:24.714 30.09.2020	18.376	12:53:24.714 30.09.2020	20.8236
12:53:24.714 30.09.2020	20.1556	12:53:24.714 30.09.2020	19.6258	12:53:24.714 30.09.2020	20.2828	12:53:24.714 30.09.2020	17.8721	12:53:24.714 30.09.2020	20.7516
12:53:24.714 30.09.2020	19.7957	12:53:24.714 30.09.2020	20.5616	12:53:24.714 30.09.2020	20.1629	12:53:24.714 30.09.2020	17.9681	12:53:24.714 30.09.2020	20.6796
12:53:24.714 30.09.2020	18.9079	12:53:24.714 30.09.2020	20.5616	12:53:24.714 30.09.2020	20.1389	12:53:24.714 30.09.2020	19.6716	12:53:24.714 30.09.2020	21.2555
12:53:24.714 30.09.2020	20.9954	12:53:24.714 30.09.2020	20.9455	12:53:24.714 30.09.2020	20.1149	12:53:24.714 30.09.2020	18.304	12:53:24.714 30.09.2020	20.0798
12:53:24.714 30.09.2020	18.8839	12:53:24.714 30.09.2020	20.2257	12:53:24.714 30.09.2020	19.395	12:53:24.714 30.09.2020	20.0555	12:53:24.714 30.09.2020	20.9195
12:53:24.714 30.09.2020	20.5395	12:53:24.714 30.09.2020	20.0337	12:53:24.715 30.09.2020	19.587	12:53:24.715 30.09.2020	19.5757	12:53:24.715 30.09.2020	19.072
12:53:24.715 30.09.2020	20.3235	12:53:24.715 30.09.2020	20.2017	12:53:24.715 30.09.2020	19.2511	12:53:24.715 30.09.2020	19.4317	12:53:24.715 30.09.2020	19.8158
12:53:24.715 30.09.2020	21.8832	12:53:24.715 30.09.2020	19.5779	12:53:24.715 30.09.2020	19.8269	12:53:24.715 30.09.2020	20.1275	12:53:24.715 30.09.2020	19.7438
12:53:24.715 30.09.2020	20.1076	12:53:24.715 30.09.2020	19.7938	12:53:24.715 30.09.2020	21.0027	12:53:24.715 30.09.2020	18.9998	12:53:24.715 30.09.2020	20.1277
12:53:24.715 30.09.2020	20.1076	12:53:24.715 30.09.2020	19.9378	12:53:24.715 30.09.2020	19.8509	12:53:24.715 30.09.2020	18.8558	12:53:24.715 30.09.2020	21.8793
12:53:24.715 30.09.2020	20.3235	12:53:24.715 30.09.2020	20.0337	12:53:24.715 30.09.2020	20.1629	12:53:24.715 30.09.2020	18.4479	12:53:24.715 30.09.2020	20.7996
12:53:24.715 30.09.2020	20.3235	12:53:24.715 30.09.2020	19.9858	12:53:24.715 30.09.2020	20.5708	12:53:24.715 30.09.2020	19.0718	12:53:24.715 30.09.2020	20.5596
12:53:24.715 30.09.2020	19.4837	12:53:24.715 30.09.2020	20.5136	12:53:24.715 30.09.2020	20.2348	12:53:24.715 30.09.2020	21.5192	12:53:24.715 30.09.2020	19.5999
12:53:24.715 30.09.2020	20.0356	12:53:24.715 30.09.2020	20.7056	12:53:24.715 30.09.2020	20.1629	12:53:24.715 30.09.2020	20.5834	12:53:24.715 30.09.2020	20.7516
12:53:24.715 30.09.2020	20.0836	12:53:24.715 30.09.2020	20.1297	12:53:24.715 30.09.2020	19.8029	12:53:24.715 30.09.2020	23.3427	12:53:24.715 30.09.2020	19.5279
12:53:24.715 30.09.2020	20.8994	12:53:24.715 30.09.2020	20.2977	12:53:24.715 30.09.2020	19.8749	12:53:24.715 30.09.2020	21.7591	12:53:24.715 30.09.2020	19.6479
12:53:24.715 30.09.2020	20.9234	12:53:24.715 30.09.2020	19.6738	12:53:24.715 30.09.2020	20.2348	12:53:24.715 30.09.2020	20.0555	12:53:24.715 30.09.2020	19.2879
12:53:24.715 30.09.2020	19.6037	12:53:24.715 30.09.2020	19.7458	12:53:24.715 30.09.2020	20.7147	12:53:24.715 30.09.2020	18.4479	12:53:24.715 30.09.2020	20.0078
12:53:24.715 30.09.2020	19.9396	12:53:24.715 30.09.2020	20.0577	12:53:24.715 30.09.2020	20.2348	12:53:24.715 30.09.2020	18.6399	12:53:24.715 30.09.2020	20.0318
12:53:24.715 30.09.2020	19.3398	12:53:24.715 30.09.2020	20.3217	12:53:24.715 30.09.2020	20.0909	12:53:24.715 30.09.2020	18.8318	12:53:24.715 30.09.2020	21.0155
12:53:24.715 30.09.2020	19.1958	12:53:24.715 30.09.2020	19.7698	12:53:24.715 30.09.2020	20.1149	12:53:24.715 30.09.2020	21.3992	12:53:24.715 30.09.2020	19.048
12:53:24.715 30.09.2020	21.4753	12:53:24.715 30.09.2020	19.8178	12:53:24.715 30.09.2020	20.5468	12:53:24.715 30.09.2020	20.2235	12:53:24.715 30.09.2020	21.3275
12:53:24.715 30.09.2020	20.2755	12:53:24.715 30.09.2020	20.0337	12:53:24.715 30.09.2020	20.1869	12:53:24.715 30.09.2020	20.0316	12:53:24.715 30.09.2020	22.5272
12:53:24.715 30.09.2020	19.2198	12:53:24.715 30.09.2020	20.2017	12:53:24.715 30.09.2020	19.8749	12:53:24.715 30.09.2020	23.4627	12:53:24.715 30.09.2020	21.1115
12:53:24.715 30.09.2020	19.2918	12:53:24.715 30.09.2020	20.2257	12:53:24.715 30.09.2020	19.659	12:53:24.715 30.09.2020	21.9751	12:53:24.715 30.09.2020	19.9118
12:53:24.715 30.09.2020	20.7794	12:53:24.715 30.09.2020	19.7218	12:53:24.716 30.09.2020	21.7225	12:53:24.716 30.09.2020	22.287	12:53:24.716 30.09.2020	20.4637
12:53:24.716 30.09.2020	20.5395	12:53:24.716 30.09.2020	19.17	12:53:24.716 30.09.2020	20.4268	12:53:24.716 30.09.2020	21.1833	12:53:24.716 30.09.2020	21.2795
12:53:24.716 30.09.2020	19.4118	12:53:24.716 30.09.2020	21.6653	12:53:24.716 30.09.2020	19.8029	12:53:24.716 30.09.2020	20.5834	12:53:24.716 30.09.2020	21.3514
12:53:24.716 30.09.2020	19.6037	12:53:24.716 30.09.2020	20.3697	12:53:24.716 30.09.2020	20.0669	12:53:24.716 30.09.2020	19.4557	12:53:24.716 30.09.2020	20.7516
12:53:24.716 30.09.2020	22.0991	12:53:24.716 30.09.2020	20.1057	12:53:24.716 30.09.2020	19.395	12:53:24.716 30.09.2020	20.9673	12:53:24.716 30.09.2020	19.6239
12:53:24.716 30.09.2020	20.5395	12:53:24.716 30.09.2020	20.0098	12:53:24.716 30.09.2020	19.539	12:53:24.716 30.09.2020	20.1995	12:53:24.716 30.09.2020	19.5999
12:53:24.716 30.09.2020	20.6834	12:53:24.716 30.09.2020	20.0098	12:53:24.716 30.09.2020	19.8749	12:53:24.716 30.09.2020	19.9116	12:53:24.716 30.09.2020	19.168
12:53:24.716 30.09.2020	20.2036	12:53:24.716 30.09.2020	19.098	12:53:24.716 30.09.2020	20.4268	12:53:24.716 30.09.2020	23.8226	12:53:24.716 30.09.2020	20.9915
12:53:24.716 30.09.2020	18.7879	12:53:24.716 30.09.2020	19.9858	12:53:24.716 30.09.2020	20.4028	12:53:24.716 30.09.2020	21.9511	12:53:24.716 30.09.2020	20.8236
12:53:24.716 30.09.2020	19.7957	12:53:24.716 30.09.2020	19.6258	12:53:24.716 30.09.2020	21.2906	12:53:24.716 30.09.2020	20.5114	12:53:24.716 30.09.2020	20.9195
12:53:24.716 30.09.2020	19.5317	12:53:24.716 30.09.2020	20.0098	12:53:24.716 30.09.2020	19.395	12:53:24.716 30.09.2020	23.1028	12:53:24.716 30.09.2020	19.8398
12:53:24.716 30.09.2020	20.1556	12:53:24.716 30.09.2020	21.9533	12:53:24.716 30.09.2020	19.1791	12:53:24.716 30.09.2020	20.3675	12:53:24.716 30.09.2020	18.976
12:53:24.716 30.09.2020	21.1633	12:53:24.716 30.09.2020	20.2737	12:53:24.716 30.09.2020	19.3231	12:53:24.716 30.09.2020	19.5037	12:53:24.716 30.09.2020	19.7198
12:53:24.716 30.09.2020	20.1796	12:53:24.716 30.09.2020	19.026	12:53:24.716 30.09.2020	20.3548	12:53:24.716 30.09.2020	18.28	12:53:24.716 30.09.2020	21.1115
12:53:24.716 30.09.2020	19.7717	12:53:24.716 30.09.2020	19.7938	12:53:24.716 30.09.2020	20.8107	12:53:24.716 30.09.2020	18.256	12:53:24.716 30.09.2020	21.8073
12:53:24.716 30.09.2020	19.7477	12:53:24.716 30.09.2020	19.8418	12:53:24.716 30.09.2020	20.1389	12:53:24.716 30.09.2020	20.0316	12:53:24.716 30.09.2020	21.8793
12:53:24.716 30.09.2020	18.9079	12:53:24.716 30.09.2020	20.5376	12:53:24.716 30.09.2020	19.707	12:53:24.716 30.09.2020	21.7111	12:53:24.716 30.09.2020	20.1277
12:53:24.716 30.09.2020	19.1718	12:53:24.716 30.09.2020	20.6576	12:53:24.716 30.09.2020	19.587	12:53:24.716 30.09.2020	22.6709	12:53:24.716 30.09.2020	18.4482
12:53:24.716 30.09.2020	19.8437	12:53:24.716 30.09.2020	19.3619	12:53:24.716 30.09.2020	20.4988	12:53:24.716 30.09.2020	20.4874	12:53:24.716 30.09.2020	21.1595
12:53:24.716 30.09.2020	18.8359	12:53:24.716 30.09.2020	20.4177	12:53:24.716 30.09.2020	19.395	12:53:24.716 30.09.2020	20.9193	12:53:24.716 30.09.2020	19.9598
12:53:24.716 30.09.2020	20.7074	12:53:24.716 30.09.2020	20.0098	12:53:24.717 30.09.2020	19.9469	12:53:24.717 30.09.2020	21.4232	12:53:24.717 30.09.2020	20.9195
12:53:24.717 30.09.2020	22.459	12:53:24.717 30.09.2020	19.4339	12:53:24.717 30.09.2020	19.8269	12:53:24.717 30.09.2020	19.7436	12:53:24.717 30.09.2020	21.0395
12:53:24.717 30.09.2020	19.4118	12:53:24.717 30.09.2020	20.7056	12:53:24.717 30.09.2020	19.395	12:53:24.717 30.09.2020	21.6872	12:53:24.717 30.09.2020	22.5272
12:53:24.717 30.09.2020	20.2276	12:53:24.717 30.09.2020	20.2017	12:53:24.717 30.09.2020	20.1629	12:53:24.717 30.09.2020	18.04	12:53:24.717 30.09.2020	20.1997
12:53:24.717 30.09.2020	19.5797	12:53:24.717 30.09.2020	19.8658	12:53:24.717 30.09.2020	20.5468	12:53:24.717 30.09.2020	22.383	12:53:24.717 30.09.2020	21.3275
12:53:24.717 30.09.2020	19.4358	12:53:24.717 30.09.2020	20.1777	12:53:24.717 30.09.2020	19.731	12:53:24.717 30.09.2020	19.0238	12:53:24.717 30.09.2020	21.8793
12:53:24.717 30.09.2020	18.7639	12:53:24.717 30.09.2020	20.2497	12:53:24.717 30.09.2020	20.6427	12:53:24.717 30.09.2020	18.8798	12:53:24.717 30.09.2020	20.0318
12:53:24.717 30.09.2020	20.5155	12:53:24.717 30.09.2020	20.4177	12:53:24.717 30.09.2020	20.5228	12:53:24.717 30.09.2020	20.6314	12:53:24.717 30.09.2020	20.8716
12:53:24.717 30.09.2020	20.6595	12:53:24.717 30.09.2020	21.0175	12:53:24.717 30.09.2020	20.0189	12:53:24.717 30.09.2020	20.3675	12:53:24.717 30.09.2020	20.8236
12:53:24.717 30.09.2020	18.7159	12:53:24.717 30.09.2020	20.8975	12:53:24.717 30.09.2020	19.3231	12:53:24.717 30.09.2020	22.0711	12:53:24.717 30.09.2020	20.6076
12:53:24.717 30.09.2020	21.5232	12:53:24.717 30.09.2020	20.5136	12:53:24.717 30.09.2020	19.9469	12:53:24.717 30.09.2020	21.3512	12:53:24.717 30.09.2020	20.2477
12:53:24.717 30.09.2020	20.0116	12:53:24.717 30.09.2020	19.4579	12:53:24.717 30.09.2020	20.1389	12:53:24.717 30.09.2020	19.1438	12:53:24.717 30.09.2020	22.5512
12:53:24.717 30.09.2020	19.7477	12:53:24.717 30.09.2020	19.8658	12:53:24.717 30.09.2020	20.2828	12:53:24.717 30.09.2020	20.3675	12:53:24.717 30.09.2020	21.3994
12:53:24.717 30.09.2020	18.2121	12:53:24.717 30.09.2020	20.5376	12:53:24.717 30.09.2020	19.2271	12:53:24.717 30.09.2020	22.479	12:53:24.717 30.09.2020	20.2717
12:53:24.717 30.09.2020	20.4195	12:53:24.717 30.09.2020	19.9618	12:53:24.717 30.09.2020	20.0909	12:53:24.717 30.09.2020	18.9998	12:53:24.717 30.09.2020	21.4714
12:53:24.717 30.09.2020	20.3475	12:53:24.717 30.09.2020	20.0577	12:53:24.717 30.09.2020	20.8347	12:53:24.717 30.09.2020	16.6484	12:53:24.717 30.09.2020	21.7593
12:53:24.717 30.09.2020	19.0039	12:53:24.717 30.09.2020	20.1057	12:53:24.717 30.09.2020	20.0669	12:53:24.717 30.09.2020	19.5037	12:53:24.717 30.09.2020	21.7354
12:53:24.717 30.09.2020	19.0279	12:53:24.717 30.09.2020	20.6096	12:53:24.717 30.09.2020	19.779	12:53:24.717 30.09.2020	20.6314	12:53:24.717 30.09.2020	21.1355
12:53:24.717 30.09.2020	19.8197	12:53:24.717 30.09.2020	19.4579	12:53:24.717 30.09.2020	19.2271	12:53:24.717 30.09.2020	22.9348	12:53:24.717 30.09.2020	20.1037
12:53:24.717 30.09.2020	21.8352	12:53:24.717 30.09.2020	19.8658	12:53:24.717 30.09.2020	19.8269	12:53:24.717 30.09.2020	20.4395	12:53:24.717 30.09.2020	20.0078
12:53:24.717 30.09.2020	19.7957	12:53:24.717 30.09.2020	20.4416	12:53:24.718 30.09.2020	20.2108	12:53:24.718 30.09.2020	20.3915	12:53:24.718 30.09.2020	21.2555
12:53:24.718 30.09.2020	19.1718	12:53:24.718 30.09.2020	20.9455	12:53:24.718 30.09.2020	20.1389	12:53:24.718 30.09.2020	18.5199	12:53:24.718 30.09.2020	19.5759
12:53:24.718 30.09.2020	20.0836	12:53:24.718 30.09.2020	21.3054	12:53:24.718 30.09.2020	20.6907	12:53:24.718 30.09.2020	20.6074	12:53:24.718 30.09.2020	20.2477
12:53:24.718 30.09.2020	19.5317	12:53:24.718 30.09.2020	19.5059	12:53:24.718 30.09.2020	19.395	12:53:24.718 30.09.2020	20.5834	12:53:24.718 30.09.2020	19.9838
12:53:24.718 30.09.2020	19.1718	12:53:24.718 30.09.2020	20.1537	12:53:24.718 30.09.2020	20.3788	12:53:24.718 30.09.2020	21.0153	12:53:24.718 30.09.2020	19.7438
12:53:24.718 30.09.2020	20.6355	12:53:24.718 30.09.2020	19.6019	12:53:24.718 30.09.2020	19.755	12:53:24.718 30.09.2020	20.4634	12:53:24.718 30.09.2020	21.1835
12:53:24.718 30.09.2020	18.8839	12:53:24.718 30.09.2020	20.7536	12:53:24.718 30.09.2020	20.5468	12:53:24.718 30.09.2020	17.9201	12:53:24.718 30.09.2020	20.4877
12:53:24.718 30.09.2020	19.8916	12:53:24.718 30.09.2020	20.0817	12:53:24.718 30.09.2020	20.3068	12:53:24.718 30.09.2020	19.4557	12:53:24.718 30.09.2020	20.7996
12:53:24.718 30.09.2020	19.8197	12:53:24.718 30.09.2020	19.5779	12:53:24.718 30.09.2020	20.4028	12:53:24.718 30.09.2020	21.0393	12:53:24.718 30.09.2020	19.9358
12:53:24.718 30.09.2020	19.0998	12:53:24.718 30.09.2020	20.1537	12:53:24.718 30.09.2020	20.4028	12:53:24.718 30.09.2020	20.4874	12:53:24.718 30.09.2020	20.6316
12:53:24.718 30.09.2020	20.3475	12:53:24.718 30.09.2020	20.5136	12:53:24.718 30.09.2020	19.8989	12:53:24.718 30.09.2020	19.9356	12:53:24.718 30.09.2020	20.7036
12:53:24.718 30.09.2020	18.9799	12:53:24.718 30.09.2020	19.6019	12:53:24.718 30.09.2020	19.1311	12:53:24.718 30.09.2020	21.0633	12:53:24.718 30.09.2020	19.5759
12:53:24.718 30.09.2020	20.2276	12:53:24.718 30.09.2020	20.1297	12:53:24.718 30.09.2020	20.3308	12:53:24.718 30.09.2020	22.7669	12:53:24.718 30.09.2020	19.6958
12:53:24.718 30.09.2020	20.1076	12:53:24.718 30.09.2020	19.2659	12:53:24.718 30.09.2020	20.5708	12:53:24.718 30.09.2020	22.143	12:53:24.718 30.09.2020	19.6958
12:53:24.718 30.09.2020	19.3398	12:53:24.718 30.09.2020	20.9455	12:53:24.718 30.09.2020	20.1629	12:53:24.718 30.09.2020	20.5834	12:53:24.718 30.09.2020	19.7678
12:53:24.718 30.09.2020	18.7879	12:53:24.718 30.09.2020	20.0098	12:53:24.718 30.09.2020	20.5468	12:53:24.718 30.09.2020	19.5517	12:53:24.718 30.09.2020	20.2477
12:53:24.718 30.09.2020	20.7794	12:53:24.718 30.09.2020	20.6576	12:53:24.718 30.09.2020	19.707	12:53:24.718 30.09.2020	19.5517	12:53:24.718 30.09.2020	20.5116
12:53:24.718 30.09.2020	20.2276	12:53:24.718 30.09.2020	20.3697	12:53:24.718 30.09.2020	19.9709	12:53:24.718 30.09.2020	19.4317	12:53:24.718 30.09.2020	21.2795
12:53:24.718 30.09.2020	19.8437	12:53:24.718 30.09.2020	20.0098	12:53:24.718 30.09.2020	20.4508	12:53:24.718 30.09.2020	19.6956	12:53:24.718 30.09.2020	21.8793
12:53:24.718 30.09.2020	20.8034	12:53:24.718 30.09.2020	19.5059	12:53:24.718 30.09.2020	20.4268	12:53:24.718 30.09.2020	22.8149	12:53:24.718 30.09.2020	21.3754
12:53:24.718 30.09.2020	19.8197	12:53:24.718 30.09.2020	19.9858	12:53:24.719 30.09.2020	19.9709	12:53:24.719 30.09.2020	19.3837	12:53:24.719 30.09.2020	19.6958
12:53:24.719 30.09.2020	19.8916	12:53:24.719 30.09.2020	20.4896	12:53:24.719 30.09.2020	20.8107	12:53:24.719 30.09.2020	21.5912	12:53:24.719 30.09.2020	20.8236
12:53:24.719 30.09.2020	19.3878	12:53:24.719 30.09.2020	19.7698	12:53:24.719 30.09.2020	20.3308	12:53:24.719 30.09.2020	21.7591	12:53:24.719 30.09.2020	20.6796
12:53:24.719 30.09.2020	19.7957	12:53:24.719 30.09.2020	20.8735	12:53:24.719 30.09.2020	19.587	12:53:24.719 30.09.2020	20.4874	12:53:24.719 30.09.2020	20.6316
12:53:24.719 30.09.2020	20.2516	12:53:24.719 30.09.2020	20.3217	12:53:24.719 30.09.2020	20.0669	12:53:24.719 30.09.2020	21.4232	12:53:24.719 30.09.2020	20.5836
12:53:24.719 30.09.2020	20.4435	12:53:24.719 30.09.2020	20.8016	12:53:24.719 30.09.2020	19.3711	12:53:24.719 30.09.2020	21.1353	12:53:24.719 30.09.2020	22.1433
12:53:24.719 30.09.2020	20.3715	12:53:24.719 30.09.2020	19.5299	12:53:24.719 30.09.2020	19.707	12:53:24.719 30.09.2020	19.6716	12:53:24.719 30.09.2020	21.0875
12:53:24.719 30.09.2020	19.5557	12:53:24.719 30.09.2020	20.1777	12:53:24.719 30.09.2020	20.2348	12:53:24.719 30.09.2020	22.287	12:53:24.719 30.09.2020	20.5116
12:53:24.719 30.09.2020	19.9636	12:53:24.719 30.09.2020	19.7458	12:53:24.719 30.09.2020	19.755	12:53:24.719 30.09.2020	21.9991	12:53:24.719 30.09.2020	20.4397
12:53:24.719 30.09.2020	20.7074	12:53:24.719 30.09.2020	20.5856	12:53:24.719 30.09.2020	19.731	12:53:24.719 30.09.2020	22.0231	12:53:24.719 30.09.2020	20.5596
12:53:24.719 30.09.2020	20.1076	12:53:24.719 30.09.2020	19.026	12:53:24.719 30.09.2020	21.0266	12:53:24.719 30.09.2020	20.0555	12:53:24.719 30.09.2020	21.3514
12:53:24.719 30.09.2020	20.1316	12:53:24.719 30.09.2020	19.7698	12:53:24.719 30.09.2020	20.7387	12:53:24.719 30.09.2020	20.4874	12:53:24.719 30.09.2020	21.3754
12:53:24.719 30.09.2020	21.2833	12:53:24.719 30.09.2020	20.0098	12:53:24.719 30.09.2020	19.9949	12:53:24.719 30.09.2020	19.8876	12:53:24.719 30.09.2020	21.9753
12:53:24.719 30.09.2020	18.572	12:53:24.719 30.09.2020	20.3457	12:53:24.719 30.09.2020	19.2991	12:53:24.719 30.09.2020	20.9193	12:53:24.719 30.09.2020	20.5356
12:53:24.719 30.09.2020	19.9396	12:53:24.719 30.09.2020	20.6816	12:53:24.719 30.09.2020	19.9229	12:53:24.719 30.09.2020	20.2715	12:53:24.719 30.09.2020	21.1595
12:53:24.719 30.09.2020	20.6355	12:53:24.719 30.09.2020	20.1297	12:53:24.719 30.09.2020	19.9469	12:53:24.719 30.09.2020	20.0316	12:53:24.719 30.09.2020	19.6479
12:53:24.719 30.09.2020	20.1796	12:53:24.719 30.09.2020	19.8178	12:53:24.719 30.09.2020	20.5948	12:53:24.719 30.09.2020	20.3195	12:53:24.719 30.09.2020	21.2315
12:53:24.719 30.09.2020	20.4915	12:53:24.719 30.09.2020	19.9138	12:53:24.719 30.09.2020	20.7867	12:53:24.719 30.09.2020	18.9038	12:53:24.719 30.09.2020	21.0875
12:53:24.719 30.09.2020	19.3158	12:53:24.719 30.09.2020	21.0415	12:53:24.719 30.09.2020	20.1869	12:53:24.719 30.09.2020	20.5594	12:53:24.719 30.09.2020	20.9915
12:53:24.719 30.09.2020	19.7477	12:53:24.719 30.09.2020	20.0817	12:53:24.719 30.09.2020	20.4028	12:53:24.719 30.09.2020	21.9271	12:53:24.719 30.09.2020	21.2075
12:53:24.719 30.09.2020	20.1316	12:53:24.719 30.09.2020	20.2737	12:53:24.720 30.09.2020	19.395	12:53:24.720 30.09.2020	20.3915	12:53:24.720 30.09.2020	20.2237
12:53:24.720 30.09.2020	19.8676	12:53:24.720 30.09.2020	20.0098	12:53:24.720 30.09.2020	19.9949	12:53:24.720 30.09.2020	20.3915	12:53:24.720 30.09.2020	20.1997
12:53:24.720 30.09.2020	20.5155	12:53:24.720 30.09.2020	20.1537	12:53:24.720 30.09.2020	20.1389	12:53:24.720 30.09.2020	20.8953	12:53:24.720 30.09.2020	18.8321
12:53:24.720 30.09.2020	20.3715	12:53:24.720 30.09.2020	18.7141	12:53:24.720 30.09.2020	20.7627	12:53:24.720 30.09.2020	19.6956	12:53:24.720 30.09.2020	21.2795
12:53:24.720 30.09.2020	19.8676	12:53:24.720 30.09.2020	19.8658	12:53:24.720 30.09.2020	20.3068	12:53:24.720 30.09.2020	20.4395	12:53:24.720 30.09.2020	20.5116
12:53:24.720 30.09.2020	19.8916	12:53:24.720 30.09.2020	19.05	12:53:24.720 30.09.2020	20.7867	12:53:24.720 30.09.2020	19.3837	12:53:24.720 30.09.2020	21.6634
12:53:24.720 30.09.2020	20.7314	12:53:24.720 30.09.2020	20.2737	12:53:24.720 30.09.2020	20.1149	12:53:24.720 30.09.2020	19.8156	12:53:24.720 30.09.2020	20.4157
12:53:24.720 30.09.2020	19.2438	12:53:24.720 30.09.2020	20.2737	12:53:24.720 30.09.2020	22.3463	12:53:24.720 30.09.2020	20.7514	12:53:24.720 30.09.2020	21.3035
12:53:24.720 30.09.2020	19.0758	12:53:24.720 30.09.2020	20.4896	12:53:24.720 30.09.2020	19.2031	12:53:24.720 30.09.2020	21.6392	12:53:24.720 30.09.2020	20.2237
12:53:24.720 30.09.2020	20.5635	12:53:24.720 30.09.2020	20.7296	12:53:24.720 30.09.2020	19.9949	12:53:24.720 30.09.2020	20.9913	12:53:24.720 30.09.2020	19.3839
12:53:24.720 30.09.2020	19.1718	12:53:24.720 30.09.2020	19.8898	12:53:24.720 30.09.2020	19.8509	12:53:24.720 30.09.2020	20.1755	12:53:24.720 30.09.2020	19.216
12:53:24.720 30.09.2020	21.4993	12:53:24.720 30.09.2020	19.4099	12:53:24.720 30.09.2020	20.0669	12:53:24.720 30.09.2020	21.5432	12:53:24.720 30.09.2020	20.4877
12:53:24.720 30.09.2020	20.0596	12:53:24.720 30.09.2020	19.5779	12:53:24.720 30.09.2020	20.2828	12:53:24.720 30.09.2020	19.7436	12:53:24.720 30.09.2020	21.9513
12:53:24.720 30.09.2020	19.8916	12:53:24.720 30.09.2020	19.8418	12:53:24.720 30.09.2020	20.6907	12:53:24.720 30.09.2020	20.3435	12:53:24.720 30.09.2020	21.2795
12:53:24.720 30.09.2020	18.284	12:53:24.720 30.09.2020	20.8495	12:53:24.720 30.09.2020	19.9469	12:53:24.720 30.09.2020	22.6709	12:53:24.720 30.09.2020	21.0875
12:53:24.720 30.09.2020	19.7237	12:53:24.720 30.09.2020	20.4896	12:53:24.720 30.09.2020	18.6752	12:53:24.720 30.09.2020	19.5277	12:53:24.720 30.09.2020	20.1757
12:53:24.720 30.09.2020	19.6037	12:53:24.720 30.09.2020	18.954	12:53:24.720 30.09.2020	20.6667	12:53:24.720 30.09.2020	20.3675	12:53:24.720 30.09.2020	19.3119
12:53:24.720 30.09.2020	19.6997	12:53:24.720 30.09.2020	19.9618	12:53:24.720 30.09.2020	19.755	12:53:24.720 30.09.2020	17.8961	12:53:24.720 30.09.2020	21.2075
12:53:24.720 30.09.2020	20.7314	12:53:24.720 30.09.2020	20.8495	12:53:24.720 30.09.2020	21.3146	12:53:24.720 30.09.2020	17.8961	12:53:24.720 30.09.2020	21.7354
12:53:24.720 30.09.2020	19.6997	12:53:24.720 30.09.2020	19.8178	12:53:24.720 30.09.2020	20.1149	12:53:24.720 30.09.2020	18.5199	12:53:24.720 30.09.2020	21.3994
12:53:24.720 30.09.2020	21.5472	12:53:24.720 30.09.2020	20.1057	12:53:24.721 30.09.2020	20.3308	12:53:24.721 30.09.2020	19.3837	12:53:24.721 30.09.2020	21.8793
12:53:24.721 30.09.2020	20.0116	12:53:24.721 30.09.2020	19.9138	12:53:24.721 30.09.2020	19.755	12:53:24.721 30.09.2020	20.1275	12:53:24.721 30.09.2020	22.2632
12:53:24.721 30.09.2020	20.1076	12:53:24.721 30.09.2020	19.8418	12:53:24.721 30.09.2020	19.683	12:53:24.721 30.09.2020	19.4317	12:53:24.721 30.09.2020	22.0953
12:53:24.721 30.09.2020	18.1641	12:53:24.721 30.09.2020	20.4416	12:53:24.721 30.09.2020	19.731	12:53:24.721 30.09.2020	20.1035	12:53:24.721 30.09.2020	21.2795
12:53:24.721 30.09.2020	19.2198	12:53:24.721 30.09.2020	20.0337	12:53:24.721 30.09.2020	20.7147	12:53:24.721 30.09.2020	19.4077	12:53:24.721 30.09.2020	21.2315
12:53:24.721 30.09.2020	18.1641	12:53:24.721 30.09.2020	20.6576	12:53:24.721 30.09.2020	20.2828	12:53:24.721 30.09.2020	20.2715	12:53:24.721 30.09.2020	20.5836
12:53:24.721 30.09.2020	18.9079	12:53:24.721 30.09.2020	19.7458	12:53:24.721 30.09.2020	19.659	12:53:24.721 30.09.2020	19.5037	12:53:24.721 30.09.2020	21.2075
12:53:24.721 30.09.2020	19.7957	12:53:24.721 30.09.2020	20.1297	12:53:24.721 30.09.2020	19.2271	12:53:24.721 30.09.2020	19.4797	12:53:24.721 30.09.2020	19.9358
12:53:24.721 30.09.2020	19.7717	12:53:24.721 30.09.2020	19.6498	12:53:24.721 30.09.2020	20.0669	12:53:24.721 30.09.2020	20.5354	12:53:24.721 30.09.2020	21.3514
12:53:24.721 30.09.2020	19.7717	12:53:24.721 30.09.2020	19.6978	12:53:24.721 30.09.2020	20.3068	12:53:24.721 30.09.2020	21.3272	12:53:24.721 30.09.2020	21.1115
12:53:24.721 30.09.2020	20.7314	12:53:24.721 30.09.2020	19.6258	12:53:24.721 30.09.2020	20.5708	12:53:24.721 30.09.2020	20.3675	12:53:24.721 30.09.2020	20.7036
12:53:24.721 30.09.2020	20.8034	12:53:24.721 30.09.2020	19.4339	12:53:24.721 30.09.2020	20.5228	12:53:24.721 30.09.2020	20.4395	12:53:24.721 30.09.2020	20.7756
12:53:24.721 30.09.2020	20.2036	12:53:24.721 30.09.2020	20.4177	12:53:24.721 30.09.2020	20.4508	12:53:24.721 30.09.2020	19.8396	12:53:24.721 30.09.2020	21.3514
12:53:24.721 30.09.2020	19.6037	12:53:24.721 30.09.2020	20.1537	12:53:24.721 30.09.2020	20.4508	12:53:24.721 30.09.2020	20.6554	12:53:24.721 30.09.2020	20.8956
12:53:24.721 30.09.2020	20.4675	12:53:24.721 30.09.2020	19.6978	12:53:24.721 30.09.2020	21.2906	12:53:24.721 30.09.2020	20.1515	12:53:24.721 30.09.2020	20.6796
12:53:24.721 30.09.2020	19.4358	12:53:24.721 30.09.2020	20.2497	12:53:24.721 30.09.2020	20.1629	12:53:24.721 30.09.2020	18.184	12:53:24.721 30.09.2020	20.8716
12:53:24.721 30.09.2020	19.3638	12:53:24.721 30.09.2020	19.7938	12:53:24.721 30.09.2020	20.0669	12:53:24.721 30.09.2020	19.2158	12:53:24.721 30.09.2020	20.9915
12:53:24.721 30.09.2020	19.2678	12:53:24.721 30.09.2020	20.0817	12:53:24.721 30.09.2020	20.5228	12:53:24.721 30.09.2020	18.9998	12:53:24.721 30.09.2020	21.2795
12:53:24.721 30.09.2020	19.4837	12:53:24.721 30.09.2020	20.2737	12:53:24.721 30.09.2020	20.3548	12:53:24.721 30.09.2020	19.3837	12:53:24.721 30.09.2020	22.1433
12:53:24.721 30.09.2020	19.7237	12:53:24.721 30.09.2020	20.3697	12:53:24.721 30.09.2020	19.8749	12:53:24.721 30.09.2020	21.0633	12:53:24.721 30.09.2020	20.6076
12:53:24.721 30.09.2020	19.0998	12:53:24.721 30.09.2020	19.7698	12:53:24.722 30.09.2020	19.611	12:53:24.722 30.09.2020	23.8946	12:53:24.722 30.09.2020	20.5836
12:53:24.722 30.09.2020	19.5557	12:53:24.722 30.09.2020	19.6738	12:53:24.722 30.09.2020	20.1629	12:53:24.722 30.09.2020	21.3032	12:53:24.722 30.09.2020	19.7438
12:53:24.722 30.09.2020	19.4118	12:53:24.722 30.09.2020	19.9618	12:53:24.722 30.09.2020	20.1629	12:53:24.722 30.09.2020	20.3915	12:53:24.722 30.09.2020	20.8716
12:53:24.722 30.09.2020	20.2755	12:53:24.722 30.09.2020	19.6978	12:53:24.722 30.09.2020	19.8509	12:53:24.722 30.09.2020	21.2073	12:53:24.722 30.09.2020	20.5836
12:53:24.722 30.09.2020	20.3475	12:53:24.722 30.09.2020	20.9215	12:53:24.722 30.09.2020	19.779	12:53:24.722 30.09.2020	21.9031	12:53:24.722 30.09.2020	21.6634
12:53:24.722 30.09.2020	20.5875	12:53:24.722 30.09.2020	20.2497	12:53:24.722 30.09.2020	20.0669	12:53:24.722 30.09.2020	23.1508	12:53:24.722 30.09.2020	21.0635
12:53:24.722 30.09.2020	21.4993	12:53:24.722 30.09.2020	19.3859	12:53:24.722 30.09.2020	19.659	12:53:24.722 30.09.2020	21.4472	12:53:24.722 30.09.2020	21.2795
12:53:24.722 30.09.2020	20.6115	12:53:24.722 30.09.2020	19.6019	12:53:24.722 30.09.2020	20.2588	12:53:24.722 30.09.2020	20.1515	12:53:24.722 30.09.2020	21.7593
12:53:24.722 30.09.2020	19.0758	12:53:24.722 30.09.2020	20.3217	12:53:24.722 30.09.2020	19.8989	12:53:24.722 30.09.2020	19.8396	12:53:24.722 30.09.2020	21.2075
12:53:24.722 30.09.2020	20.3715	12:53:24.722 30.09.2020	19.7218	12:53:24.722 30.09.2020	19.9469	12:53:24.722 30.09.2020	21.0153	12:53:24.722 30.09.2020	20.9675
12:53:24.722 30.09.2020	20.4435	12:53:24.722 30.09.2020	19.8898	12:53:24.722 30.09.2020	19.779	12:53:24.722 30.09.2020	19.4077	12:53:24.722 30.09.2020	20.8236
12:53:24.722 30.09.2020	19.9636	12:53:24.722 30.09.2020	19.9138	12:53:24.722 30.09.2020	20.3548	12:53:24.722 30.09.2020	20.6554	12:53:24.722 30.09.2020	20.7996
12:53:24.722 30.09.2020	19.7957	12:53:24.722 30.09.2020	19.6258	12:53:24.722 30.09.2020	19.9469	12:53:24.722 30.09.2020	21.7351	12:53:24.722 30.09.2020	20.7756
12:53:24.722 30.09.2020	19.7957	12:53:24.722 30.09.2020	20.1537	12:53:24.722 30.09.2020	20.0189	12:53:24.722 30.09.2020	20.7994	12:53:24.722 30.09.2020	20.1037
12:53:24.722 30.09.2020	20.0116	12:53:24.722 30.09.2020	19.6738	12:53:24.722 30.09.2020	19.8509	12:53:24.722 30.09.2020	20.1995	12:53:24.722 30.09.2020	20.2237
12:53:24.722 30.09.2020	20.1556	12:53:24.722 30.09.2020	19.8658	12:53:24.722 30.09.2020	20.0669	12:53:24.722 30.09.2020	19.5517	12:53:24.722 30.09.2020	20.4877
12:53:24.722 30.09.2020	21.2113	12:53:24.722 30.09.2020	19.6258	12:53:24.722 30.09.2020	19.9709	12:53:24.722 30.09.2020	19.5757	12:53:24.722 30.09.2020	20.0558
12:53:24.722 30.09.2020	20.9234	12:53:24.722 30.09.2020	19.8658	12:53:24.722 30.09.2020	20.0189	12:53:24.722 30.09.2020	20.0555	12:53:24.722 30.09.2020	19.144
12:53:24.722 30.09.2020	20.2276	12:53:24.722 30.09.2020	19.8418	12:53:24.722 30.09.2020	19.635	12:53:24.722 30.09.2020	20.0076	12:53:24.722 30.09.2020	19.192
12:53:24.722 30.09.2020	20.5155	12:53:24.722 30.09.2020	19.9858	12:53:24.722 30.09.2020	21.6745	12:53:24.722 30.09.2020	20.0316	12:53:24.722 30.09.2020	20.3197
12:53:24.722 30.09.2020	20.5155	12:53:24.722 30.09.2020	19.7698	12:53:24.723 30.09.2020	19.8029	12:53:24.723 30.09.2020	20.3675	12:53:24.723 30.09.2020	19.5519
12:53:24.723 30.09.2020	20.4675	12:53:24.723 30.09.2020	21.4734	12:53:24.723 30.09.2020	20.4268	12:53:24.723 30.09.2020	20.4155	12:53:24.723 30.09.2020	19.5279
12:53:24.723 30.09.2020	20.2516	12:53:24.723 30.09.2020	20.3937	12:53:24.723 30.09.2020	19.2991	12:53:24.723 30.09.2020	19.5277	12:53:24.723 30.09.2020	19.5999
12:53:24.723 30.09.2020	22.2431	12:53:24.723 30.09.2020	19.9858	12:53:24.723 30.09.2020	19.8029	12:53:24.723 30.09.2020	18.304	12:53:24.723 30.09.2020	18.928
12:53:24.723 30.09.2020	19.8916	12:53:24.723 30.09.2020	20.3937	12:53:24.723 30.09.2020	19.9469	12:53:24.723 30.09.2020	19.4077	12:53:24.723 30.09.2020	21.7593
12:53:24.723 30.09.2020	20.6115	12:53:24.723 30.09.2020	19.8898	12:53:24.723 30.09.2020	20.3308	12:53:24.723 30.09.2020	18.4959	12:53:24.723 30.09.2020	20.8716
12:53:24.723 30.09.2020	19.9156	12:53:24.723 30.09.2020	19.2659	12:53:24.723 30.09.2020	20.1629	12:53:24.723 30.09.2020	22.287	12:53:24.723 30.09.2020	20.1277
12:53:24.723 30.09.2020	19.7717	12:53:24.723 30.09.2020	20.0337	12:53:24.723 30.09.2020	20.5468	12:53:24.723 30.09.2020	18.184	12:53:24.723 30.09.2020	20.1037
12:53:24.723 30.09.2020	19.6997	12:53:24.723 30.09.2020	19.098	12:53:24.723 30.09.2020	21.5065	12:53:24.723 30.09.2020	20.3435	12:53:24.723 30.09.2020	20.4637
12:53:24.723 30.09.2020	20.1796	12:53:24.723 30.09.2020	19.7458	12:53:24.723 30.09.2020	20.8107	12:53:24.723 30.09.2020	19.6476	12:53:24.723 30.09.2020	19.4319
12:53:24.723 30.09.2020	21.0914	12:53:24.723 30.09.2020	20.3217	12:53:24.723 30.09.2020	19.8509	12:53:24.723 30.09.2020	17.5362	12:53:24.723 30.09.2020	21.0155
12:53:24.723 30.09.2020	20.0836	12:53:24.723 30.09.2020	20.2017	12:53:24.723 30.09.2020	19.755	12:53:24.723 30.09.2020	20.6554	12:53:24.723 30.09.2020	19.6239
12:53:24.723 30.09.2020	20.6595	12:53:24.723 30.09.2020	18.7381	12:53:24.723 30.09.2020	20.4988	12:53:24.723 30.09.2020	21.2313	12:53:24.723 30.09.2020	22.3352
12:53:24.723 30.09.2020	20.1076	12:53:24.723 30.09.2020	19.4819	12:53:24.723 30.09.2020	19.8509	12:53:24.723 30.09.2020	20.0316	12:53:24.723 30.09.2020	21.8073
12:53:24.723 30.09.2020	20.2995	12:53:24.723 30.09.2020	19.5779	12:53:24.723 30.09.2020	20.3308	12:53:24.723 30.09.2020	20.3435	12:53:24.723 30.09.2020	21.1835
12:53:24.723 30.09.2020	19.2438	12:53:24.723 30.09.2020	19.5779	12:53:24.723 30.09.2020	20.4988	12:53:24.723 30.09.2020	20.6554	12:53:24.723 30.09.2020	19.8398
12:53:24.723 30.09.2020	20.6595	12:53:24.723 30.09.2020	19.4579	12:53:24.723 30.09.2020	20.2588	12:53:24.723 30.09.2020	18.7599	12:53:24.723 30.09.2020	20.7516
12:53:24.723 30.09.2020	19.6997	12:53:24.723 30.09.2020	19.5299	12:53:24.723 30.09.2020	20.2828	12:53:24.723 30.09.2020	18.7359	12:53:24.723 30.09.2020	20.4637
12:53:24.723 30.09.2020	20.5635	12:53:24.723 30.09.2020	19.7698	12:53:24.723 30.09.2020	20.0429	12:53:24.723 30.09.2020	19.2158	12:53:24.723 30.09.2020	20.6796
12:53:24.723 30.09.2020	19.7237	12:53:24.723 30.09.2020	20.2737	12:53:24.723 30.09.2020	20.5708	12:53:24.723 30.09.2020	21.0633	12:53:24.723 30.09.2020	21.8553
12:53:24.723 30.09.2020	19.0039	12:53:24.723 30.09.2020	20.1537	12:53:24.724 30.09.2020	19.9709	12:53:24.724 30.09.2020	18.7839	12:53:24.724 30.09.2020	19.7678
12:53:24.724 30.09.2020	19.7237	12:53:24.724 30.09.2020	20.4416	12:53:24.724 30.09.2020	19.8509	12:53:24.724 30.09.2020	21.0633	12:53:24.724 30.09.2020	22.2632
12:53:24.724 30.09.2020	18.7879	12:53:24.724 30.09.2020	20.8495	12:53:24.724 30.09.2020	19.443	12:53:24.724 30.09.2020	23.2948	12:53:24.724 30.09.2020	21.3754
12:53:24.724 30.09.2020	20.5155	12:53:24.724 30.09.2020	19.8418	12:53:24.724 30.09.2020	19.683	12:53:24.724 30.09.2020	22.335	12:53:24.724 30.09.2020	20.2717
12:53:24.724 30.09.2020	20.2995	12:53:24.724 30.09.2020	19.2899	12:53:24.724 30.09.2020	19.707	12:53:24.724 30.09.2020	22.359	12:53:24.724 30.09.2020	19.4799
12:53:24.724 30.09.2020	21.3793	12:53:24.724 30.09.2020	20.0817	12:53:24.724 30.09.2020	20.0429	12:53:24.724 30.09.2020	21.1593	12:53:24.724 30.09.2020	20.2477
12:53:24.724 30.09.2020	20.3955	12:53:24.724 30.09.2020	19.4579	12:53:24.724 30.09.2020	19.9469	12:53:24.724 30.09.2020	20.6794	12:53:24.724 30.09.2020	20.8476
12:53:24.724 30.09.2020	19.6037	12:53:24.724 30.09.2020	20.0817	12:53:24.724 30.09.2020	20.7147	12:53:24.724 30.09.2020	20.7034	12:53:24.724 30.09.2020	21.1835
12:53:24.724 30.09.2020	18.9319	12:53:24.724 30.09.2020	19.7458	12:53:24.724 30.09.2020	20.2588	12:53:24.724 30.09.2020	19.2158	12:53:24.724 30.09.2020	20.9435
12:53:24.724 30.09.2020	19.6517	12:53:24.724 30.09.2020	19.7938	12:53:24.724 30.09.2020	20.2108	12:53:24.724 30.09.2020	18.5919	12:53:24.724 30.09.2020	20.8716
12:53:24.724 30.09.2020	19.7477	12:53:24.724 30.09.2020	20.4656	12:53:24.724 30.09.2020	20.0189	12:53:24.724 30.09.2020	19.9116	12:53:24.724 30.09.2020	21.8073
12:53:24.724 30.09.2020	19.5077	12:53:24.724 30.09.2020	20.1057	12:53:24.724 30.09.2020	20.1869	12:53:24.724 30.09.2020	20.6314	12:53:24.724 30.09.2020	22.1433
12:53:24.724 30.09.2020	19.1718	12:53:24.724 30.09.2020	20.1057	12:53:24.724 30.09.2020	20.1149	12:53:24.724 30.09.2020	21.8791	12:53:24.724 30.09.2020	22.1433
12:53:24.724 30.09.2020	19.6517	12:53:24.724 30.09.2020	20.2737	12:53:24.724 30.09.2020	19.9709	12:53:24.724 30.09.2020	22.143	12:53:24.724 30.09.2020	21.6394
12:53:24.724 30.09.2020	19.4118	12:53:24.724 30.09.2020	19.7698	12:53:24.724 30.09.2020	21.0266	12:53:24.724 30.09.2020	20.8234	12:53:24.724 30.09.2020	20.6556
12:53:24.724 30.09.2020	18.404	12:53:24.724 30.09.2020	19.8658	12:53:24.724 30.09.2020	20.0189	12:53:24.724 30.09.2020	21.5912	12:53:24.724 30.09.2020	20.5356
12:53:24.724 30.09.2020	19.3878	12:53:24.724 30.09.2020	21.1615	12:53:24.724 30.09.2020	19.443	12:53:24.724 30.09.2020	19.9116	12:53:24.724 30.09.2020	20.9435
12:53:24.724 30.09.2020	19.5077	12:53:24.724 30.09.2020	20.2017	12:53:24.724 30.09.2020	19.3711	12:53:24.724 30.09.2020	20.1515	12:53:24.724 30.09.2020	19.216
12:53:24.724 30.09.2020	21.6912	12:53:24.724 30.09.2020	20.1297	12:53:24.724 30.09.2020	20.6187	12:53:24.724 30.09.2020	20.2955	12:53:24.724 30.09.2020	20.1997
12:53:24.724 30.09.2020	20.5155	12:53:24.724 30.09.2020	19.7218	12:53:24.724 30.09.2020	20.3788	12:53:24.724 30.09.2020	17.9441	12:53:24.724 30.09.2020	21.0635
12:53:24.724 30.09.2020	20.3235	12:53:24.724 30.09.2020	19.9378	12:53:24.725 30.09.2020	20.0429	12:53:24.725 30.09.2020	18.7839	12:53:24.725 30.09.2020	22.0953
12:53:24.725 30.09.2020	19.9636	12:53:24.725 30.09.2020	19.6258	12:53:24.725 30.09.2020	19.9709	12:53:24.725 30.09.2020	20.4155	12:53:24.725 30.09.2020	21.2315
12:53:24.725 30.09.2020	20.4435	12:53:24.725 30.09.2020	19.8418	12:53:24.725 30.09.2020	20.0189	12:53:24.725 30.09.2020	18.088	12:53:24.725 30.09.2020	21.0395
12:53:24.725 30.09.2020	19.4118	12:53:24.725 30.09.2020	20.3217	12:53:24.725 30.09.2020	20.1869	12:53:24.725 30.09.2020	21.2792	12:53:24.725 30.09.2020	20.1757
12:53:24.725 30.09.2020	20.1796	12:53:24.725 30.09.2020	19.8658	12:53:24.725 30.09.2020	20.2588	12:53:24.725 30.09.2020	20.7274	12:53:24.725 30.09.2020	19.7438
12:53:24.725 30.09.2020	19.6277	12:53:24.725 30.09.2020	20.2017	12:53:24.725 30.09.2020	19.8509	12:53:24.725 30.09.2020	21.8311	12:53:24.725 30.09.2020	19.264
12:53:24.725 30.09.2020	19.9876	12:53:24.725 30.09.2020	20.2257	12:53:24.725 30.09.2020	20.0909	12:53:24.725 30.09.2020	19.1438	12:53:24.725 30.09.2020	19.6239
12:53:24.725 30.09.2020	21.0194	12:53:24.725 30.09.2020	19.8418	12:53:24.725 30.09.2020	20.4508	12:53:24.725 30.09.2020	20.5114	12:53:24.725 30.09.2020	19.9358
12:53:24.725 30.09.2020	20.0116	12:53:24.725 30.09.2020	19.9858	12:53:24.725 30.09.2020	19.683	12:53:24.725 30.09.2020	19.4797	12:53:24.725 30.09.2020	21.1115
12:53:24.725 30.09.2020	21.6912	12:53:24.725 30.09.2020	20.1057	12:53:24.725 30.09.2020	19.8989	12:53:24.725 30.09.2020	20.3435	12:53:24.725 30.09.2020	19.9838
12:53:24.725 30.09.2020	19.5077	12:53:24.725 30.09.2020	19.6738	12:53:24.725 30.09.2020	20.0429	12:53:24.725 30.09.2020	20.7994	12:53:24.725 30.09.2020	19.9838
12:53:24.725 30.09.2020	20.1556	12:53:24.725 30.09.2020	19.3139	12:53:24.725 30.09.2020	20.4028	12:53:24.725 30.09.2020	20.2955	12:53:24.725 30.09.2020	20.2957
12:53:24.725 30.09.2020	19.9396	12:53:24.725 30.09.2020	20.2977	12:53:24.725 30.09.2020	20.2588	12:53:24.725 30.09.2020	21.7591	12:53:24.725 30.09.2020	19.6958
12:53:24.725 30.09.2020	19.9156	12:53:24.725 30.09.2020	19.6498	12:53:24.725 30.09.2020	21.0027	12:53:24.725 30.09.2020	20.5594	12:53:24.725 30.09.2020	19.5999
12:53:24.725 30.09.2020	19.7237	12:53:24.725 30.09.2020	19.3379	12:53:24.725 30.09.2020	20.1869	12:53:24.725 30.09.2020	21.2313	12:53:24.725 30.09.2020	21.0635
12:53:24.725 30.09.2020	19.5077	12:53:24.725 30.09.2020	19.4819	12:53:24.725 30.09.2020	19.9229	12:53:24.725 30.09.2020	19.6716	12:53:24.725 30.09.2020	19.9838
12:53:24.725 30.09.2020	20.6115	12:53:24.725 30.09.2020	20.1537	12:53:24.725 30.09.2020	20.5948	12:53:24.725 30.09.2020	19.6716	12:53:24.725 30.09.2020	21.1835
12:53:24.725 30.09.2020	20.6355	12:53:24.725 30.09.2020	20.0577	12:53:24.725 30.09.2020	20.2828	12:53:24.725 30.09.2020	20.2715	12:53:24.725 30.09.2020	21.0155
12:53:24.725 30.09.2020	20.3715	12:53:24.725 30.09.2020	19.4339	12:53:24.725 30.09.2020	19.3471	12:53:24.725 30.09.2020	19.9116	12:53:24.725 30.09.2020	20.2717
12:53:24.725 30.09.2020	20.1796	12:53:24.725 30.09.2020	19.6738	12:53:24.725 30.09.2020	20.0909	12:53:24.725 30.09.2020	20.7754	12:53:24.725 30.09.2020	20.4397
12:53:24.725 30.09.2020	19.9876	12:53:24.725 30.09.2020	20.1297	12:53:24.726 30.09.2020	19.9709	12:53:24.726 30.09.2020	20.6314	12:53:24.726 30.09.2020	19.7198
12:53:24.726 30.09.2020	20.0836	12:53:24.726 30.09.2020	19.8658	12:53:24.726 30.09.2020	20.0669	12:53:24.726 30.09.2020	21.0873	12:53:24.726 30.09.2020	19.168
12:53:24.726 30.09.2020	20.6115	12:53:24.726 30.09.2020	20.0337	12:53:24.726 30.09.2020	20.2108	12:53:24.726 30.09.2020	19.6237	12:53:24.726 30.09.2020	19.5759
12:53:24.726 30.09.2020	20.3715	12:53:24.726 30.09.2020	20.1777	12:53:24.726 30.09.2020	20.7627	12:53:24.726 30.09.2020	19.9356	12:53:24.726 30.09.2020	19.5759
12:53:24.726 30.09.2020	20.0836	12:53:24.726 30.09.2020	19.5299	12:53:24.726 30.09.2020	19.779	12:53:24.726 30.09.2020	19.4557	12:53:24.726 30.09.2020	21.4954
12:53:24.726 30.09.2020	19.8437	12:53:24.726 30.09.2020	20.0098	12:53:24.726 30.09.2020	18.7712	12:53:24.726 30.09.2020	19.2397	12:53:24.726 30.09.2020	20.9675
12:53:24.726 30.09.2020	19.9876	12:53:24.726 30.09.2020	20.3937	12:53:24.726 30.09.2020	20.2108	12:53:24.726 30.09.2020	21.1593	12:53:24.726 30.09.2020	19.6479
12:53:24.726 30.09.2020	19.7477	12:53:24.726 30.09.2020	20.0577	12:53:24.726 30.09.2020	19.443	12:53:24.726 30.09.2020	22.215	12:53:24.726 30.09.2020	20.4397
12:53:24.726 30.09.2020	19.6037	12:53:24.726 30.09.2020	20.3937	12:53:24.726 30.09.2020	19.8029	12:53:24.726 30.09.2020	19.2877	12:53:24.726 30.09.2020	19.9358
12:53:24.726 30.09.2020	19.9396	12:53:24.726 30.09.2020	19.8898	12:53:24.726 30.09.2020	20.9067	12:53:24.726 30.09.2020	19.2158	12:53:24.726 30.09.2020	19.8158
12:53:24.726 30.09.2020	19.6037	12:53:24.726 30.09.2020	20.0098	12:53:24.726 30.09.2020	19.8269	12:53:24.726 30.09.2020	18.016	12:53:24.726 30.09.2020	20.6076
12:53:24.726 30.09.2020	19.7957	12:53:24.726 30.09.2020	21.2574	12:53:24.726 30.09.2020	20.2108	12:53:24.726 30.09.2020	19.8396	12:53:24.726 30.09.2020	20.1757
12:53:24.726 30.09.2020	19.3638	12:53:24.726 30.09.2020	20.1297	12:53:24.726 30.09.2020	19.9709	12:53:24.726 30.09.2020	22.0951	12:53:24.726 30.09.2020	20.5596
12:53:24.726 30.09.2020	21.2833	12:53:24.726 30.09.2020	20.2497	12:53:24.726 30.09.2020	19.731	12:53:24.726 30.09.2020	21.0153	12:53:24.726 30.09.2020	20.3437
12:53:24.726 30.09.2020	19.8676	12:53:24.726 30.09.2020	19.7698	12:53:24.726 30.09.2020	19.611	12:53:24.726 30.09.2020	21.6152	12:53:24.726 30.09.2020	22.0473
12:53:24.726 30.09.2020	20.2995	12:53:24.726 30.09.2020	20.2257	12:53:24.726 30.09.2020	19.9229	12:53:24.726 30.09.2020	19.3597	12:53:24.726 30.09.2020	20.3917
12:53:24.726 30.09.2020	19.7477	12:53:24.726 30.09.2020	20.0337	12:53:24.726 30.09.2020	19.635	12:53:24.726 30.09.2020	20.5594	12:53:24.726 30.09.2020	19.6958
12:53:24.726 30.09.2020	20.3715	12:53:24.726 30.09.2020	19.7938	12:53:24.726 30.09.2020	20.0189	12:53:24.726 30.09.2020	21.7591	12:53:24.726 30.09.2020	20.4397
12:53:24.726 30.09.2020	19.3158	12:53:24.726 30.09.2020	19.6498	12:53:24.726 30.09.2020	20.0669	12:53:24.726 30.09.2020	21.9751	12:53:24.726 30.09.2020	20.3917
12:53:24.726 30.09.2020	20.0356	12:53:24.726 30.09.2020	20.3457	12:53:24.726 30.09.2020	19.755	12:53:24.726 30.09.2020	22.6949	12:53:24.726 30.09.2020	21.5194
12:53:24.726 30.09.2020	20.6115	12:53:24.726 30.09.2020	20.4177	12:53:24.727 30.09.2020	19.515	12:53:24.727 30.09.2020	21.9511	12:53:24.727 30.09.2020	21.1355
12:53:24.727 30.09.2020	19.7717	12:53:24.727 30.09.2020	20.3457	12:53:24.727 30.09.2020	19.515	12:53:24.727 30.09.2020	22.5989	12:53:24.727 30.09.2020	20.8476
12:53:24.727 30.09.2020	20.2276	12:53:24.727 30.09.2020	19.7218	12:53:24.727 30.09.2020	19.9949	12:53:24.727 30.09.2020	22.239	12:53:24.727 30.09.2020	20.7516
12:53:24.727 30.09.2020	20.3235	12:53:24.727 30.09.2020	19.9858	12:53:24.727 30.09.2020	19.563	12:53:24.727 30.09.2020	22.0231	12:53:24.727 30.09.2020	20.4637
12:53:24.727 30.09.2020	19.2438	12:53:24.727 30.09.2020	20.4656	12:53:24.727 30.09.2020	20.0189	12:53:24.727 30.09.2020	21.5672	12:53:24.727 30.09.2020	20.3677
12:53:24.727 30.09.2020	19.9636	12:53:24.727 30.09.2020	20.3217	12:53:24.727 30.09.2020	20.3548	12:53:24.727 30.09.2020	21.8551	12:53:24.727 30.09.2020	20.3197
12:53:24.727 30.09.2020	20.0836	12:53:24.727 30.09.2020	20.0098	12:53:24.727 30.09.2020	20.0909	12:53:24.727 30.09.2020	21.0153	12:53:24.727 30.09.2020	20.1997
12:53:24.727 30.09.2020	20.9234	12:53:24.727 30.09.2020	20.7056	12:53:24.727 30.09.2020	20.3548	12:53:24.727 30.09.2020	22.0231	12:53:24.727 30.09.2020	20.7996
12:53:24.727 30.09.2020	20.0116	12:53:24.727 30.09.2020	20.8256	12:53:24.727 30.09.2020	19.8029	12:53:24.727 30.09.2020	21.4232	12:53:24.727 30.09.2020	21.0875
12:53:24.727 30.09.2020	19.6037	12:53:24.727 30.09.2020	19.5779	12:53:24.727 30.09.2020	19.707	12:53:24.727 30.09.2020	20.3435	12:53:24.727 30.09.2020	20.8956
12:53:24.727 30.09.2020	19.1478	12:53:24.727 30.09.2020	20.1777	12:53:24.727 30.09.2020	19.9469	12:53:24.727 30.09.2020	21.5672	12:53:24.727 30.09.2020	20.0318
12:53:24.727 30.09.2020	19.8197	12:53:24.727 30.09.2020	19.2419	12:53:24.727 30.09.2020	19.707	12:53:24.727 30.09.2020	22.311	12:53:24.727 30.09.2020	21.5674
12:53:24.727 30.09.2020	19.3638	12:53:24.727 30.09.2020	19.3859	12:53:24.727 30.09.2020	19.3471	12:53:24.727 30.09.2020	22.311	12:53:24.727 30.09.2020	20.5116
12:53:24.727 30.09.2020	20.6115	12:53:24.727 30.09.2020	20.0337	12:53:24.727 30.09.2020	20.0909	12:53:24.727 30.09.2020	20.6314	12:53:24.727 30.09.2020	19.9118
12:53:24.727 30.09.2020	20.2516	12:53:24.727 30.09.2020	20.2017	12:53:24.727 30.09.2020	19.587	12:53:24.727 30.09.2020	20.8953	12:53:24.727 30.09.2020	20.3197
12:53:24.727 30.09.2020	19.6997	12:53:24.727 30.09.2020	20.8016	12:53:24.727 30.09.2020	20.4748	12:53:24.727 30.09.2020	19.6716	12:53:24.727 30.09.2020	20.4157
12:53:24.727 30.09.2020	19.4597	12:53:24.727 30.09.2020	19.5779	12:53:24.727 30.09.2020	19.8029	12:53:24.727 30.09.2020	20.3195	12:53:24.727 30.09.2020	20.7996
12:53:24.727 30.09.2020	20.0356	12:53:24.727 30.09.2020	20.2497	12:53:24.727 30.09.2020	19.635	12:53:24.727 30.09.2020	20.2475	12:53:24.727 30.09.2020	20.5116
12:53:24.727 30.09.2020	20.0836	12:53:24.727 30.09.2020	19.9618	12:53:24.727 30.09.2020	20.0909	12:53:24.727 30.09.2020	19.2158	12:53:24.727 30.09.2020	21.1115
12:53:24.727 30.09.2020	21.0194	12:53:24.727 30.09.2020	21.2574	12:53:24.727 30.09.2020	19.8269	12:53:24.727 30.09.2020	21.2553	12:53:24.727 30.09.2020	19.8158
12:53:24.727 30.09.2020	19.2198	12:53:24.727 30.09.2020	20.6816	12:53:24.728 30.09.2020	20.0669	12:53:24.728 30.09.2020	21.8791	12:53:24.728 30.09.2020	21.4474
12:53:24.728 30.09.2020	20.0356	12:53:24.728 30.09.2020	20.5856	12:53:24.728 30.09.2020	20.1629	12:53:24.728 30.09.2020	21.6632	12:53:24.728 30.09.2020	20.0078
12:53:24.728 30.09.2020	20.2276	12:53:24.728 30.09.2020	20.7776	12:53:24.728 30.09.2020	19.9229	12:53:24.728 30.09.2020	22.8389	12:53:24.728 30.09.2020	20.1757
12:53:24.728 30.09.2020	19.5557	12:53:24.728 30.09.2020	19.3379	12:53:24.728 30.09.2020	19.731	12:53:24.728 30.09.2020	21.7831	12:53:24.728 30.09.2020	21.4234
12:53:24.728 30.09.2020	19.9876	12:53:24.728 30.09.2020	20.1777	12:53:24.728 30.09.2020	20.0669	12:53:24.728 30.09.2020	20.4155	12:53:24.728 30.09.2020	20.6796
12:53:24.728 30.09.2020	19.9156	12:53:24.728 30.09.2020	20.0817	12:53:24.728 30.09.2020	19.539	12:53:24.728 30.09.2020	19.7196	12:53:24.728 30.09.2020	20.3197
12:53:24.728 30.09.2020	19.1958	12:53:24.728 30.09.2020	21.3534	12:53:24.728 30.09.2020	20.3548	12:53:24.728 30.09.2020	21.3992	12:53:24.728 30.09.2020	19.4799
12:53:24.728 30.09.2020	19.0039	12:53:24.728 30.09.2020	20.2497	12:53:24.728 30.09.2020	19.731	12:53:24.728 30.09.2020	20.6794	12:53:24.728 30.09.2020	19.8398
12:53:24.728 30.09.2020	18.9079	12:53:24.728 30.09.2020	20.0817	12:53:24.728 30.09.2020	19.1551	12:53:24.728 30.09.2020	20.3675	12:53:24.728 30.09.2020	20.5596
12:53:24.728 30.09.2020	18.8359	12:53:24.728 30.09.2020	20.0098	12:53:24.728 30.09.2020	19.515	12:53:24.728 30.09.2020	18.7839	12:53:24.728 30.09.2020	20.1037
12:53:24.728 30.09.2020	19.5557	12:53:24.728 30.09.2020	20.5136	12:53:24.728 30.09.2020	19.443	12:53:24.728 30.09.2020	19.5997	12:53:24.728 30.09.2020	20.0318
12:53:24.728 30.09.2020	20.1556	12:53:24.728 30.09.2020	19.8898	12:53:24.728 30.09.2020	18.8672	12:53:24.728 30.09.2020	21.2073	12:53:24.728 30.09.2020	20.9915
12:53:24.728 30.09.2020	20.0596	12:53:24.728 30.09.2020	20.5376	12:53:24.728 30.09.2020	19.491	12:53:24.728 30.09.2020	21.4232	12:53:24.728 30.09.2020	20.3197
12:53:24.728 30.09.2020	19.8916	12:53:24.728 30.09.2020	20.1777	12:53:24.728 30.09.2020	20.1389	12:53:24.728 30.09.2020	21.3032	12:53:24.728 30.09.2020	21.4234
12:53:24.728 30.09.2020	19.2198	12:53:24.728 30.09.2020	20.3217	12:53:24.728 30.09.2020	20.4028	12:53:24.728 30.09.2020	21.7831	12:53:24.728 30.09.2020	20.8476
12:53:24.728 30.09.2020	19.6277	12:53:24.728 30.09.2020	19.5779	12:53:24.728 30.09.2020	19.8029	12:53:24.728 30.09.2020	18.6159	12:53:24.728 30.09.2020	20.7036
12:53:24.728 30.09.2020	18.7399	12:53:24.728 30.09.2020	20.2497	12:53:24.728 30.09.2020	19.8029	12:53:24.728 30.09.2020	19.9836	12:53:24.728 30.09.2020	20.4157
12:53:24.728 30.09.2020	20.6115	12:53:24.728 30.09.2020	20.7536	12:53:24.728 30.09.2020	19.779	12:53:24.728 30.09.2020	20.3915	12:53:24.728 30.09.2020	20.4877
12:53:24.728 30.09.2020	20.7554	12:53:24.728 30.09.2020	19.4819	12:53:24.728 30.09.2020	19.611	12:53:24.728 30.09.2020	17.4642	12:53:24.728 30.09.2020	21.0395
12:53:24.728 30.09.2020	19.6517	12:53:24.728 30.09.2020	20.8495	12:53:24.728 30.09.2020	20.3308	12:53:24.728 30.09.2020	19.9116	12:53:24.728 30.09.2020	20.2717
12:53:24.728 30.09.2020	20.8274	12:53:24.728 30.09.2020	20.7536	12:53:24.729 30.09.2020	20.0669	12:53:24.729 30.09.2020	18.5439	12:53:24.729 30.09.2020	20.2717
12:53:24.729 30.09.2020	19.6517	12:53:24.729 30.09.2020	20.2017	12:53:24.729 30.09.2020	19.707	12:53:24.729 30.09.2020	19.0718	12:53:24.729 30.09.2020	19.6239
12:53:24.729 30.09.2020	20.1556	12:53:24.729 30.09.2020	19.8178	12:53:24.729 30.09.2020	20.3548	12:53:24.729 30.09.2020	19.3357	12:53:24.729 30.09.2020	19.6958
12:53:24.729 30.09.2020	19.9396	12:53:24.729 30.09.2020	20.2497	12:53:24.729 30.09.2020	20.1629	12:53:24.729 30.09.2020	18.376	12:53:24.729 30.09.2020	20.4397
12:53:24.729 30.09.2020	20.2036	12:53:24.729 30.09.2020	20.3697	12:53:24.729 30.09.2020	19.395	12:53:24.729 30.09.2020	19.0958	12:53:24.729 30.09.2020	20.2477
12:53:24.729 30.09.2020	20.5395	12:53:24.729 30.09.2020	19.9858	12:53:24.729 30.09.2020	20.1629	12:53:24.729 30.09.2020	18.5439	12:53:24.729 30.09.2020	20.9435
12:53:24.729 30.09.2020	20.5875	12:53:24.729 30.09.2020	19.6738	12:53:24.729 30.09.2020	20.3788	12:53:24.729 30.09.2020	19.6476	12:53:24.729 30.09.2020	21.0155
12:53:24.729 30.09.2020	19.0039	12:53:24.729 30.09.2020	20.5136	12:53:24.729 30.09.2020	19.707	12:53:24.729 30.09.2020	21.5192	12:53:24.729 30.09.2020	19.9358
12:53:24.729 30.09.2020	19.8916	12:53:24.729 30.09.2020	20.1777	12:53:24.729 30.09.2020	19.2991	12:53:24.729 30.09.2020	21.7831	12:53:24.729 30.09.2020	20.0078
12:53:24.729 30.09.2020	19.3398	12:53:24.729 30.09.2020	19.8178	12:53:24.729 30.09.2020	20.1629	12:53:24.729 30.09.2020	18.6879	12:53:24.729 30.09.2020	19.5279
12:53:24.729 30.09.2020	19.9396	12:53:24.729 30.09.2020	19.5779	12:53:24.729 30.09.2020	20.8587	12:53:24.729 30.09.2020	18.5679	12:53:24.729 30.09.2020	20.5116
12:53:24.729 30.09.2020	19.9396	12:53:24.729 30.09.2020	19.6258	12:53:24.729 30.09.2020	19.779	12:53:24.729 30.09.2020	20.2475	12:53:24.729 30.09.2020	20.1517
12:53:24.729 30.09.2020	20.5155	12:53:24.729 30.09.2020	20.0577	12:53:24.729 30.09.2020	20.5228	12:53:24.729 30.09.2020	19.8636	12:53:24.729 30.09.2020	19.9838
12:53:24.729 30.09.2020	20.4195	12:53:24.729 30.09.2020	19.6978	12:53:24.729 30.09.2020	20.0189	12:53:24.729 30.09.2020	20.7034	12:53:24.729 30.09.2020	21.0635
12:53:24.729 30.09.2020	19.9636	12:53:24.729 30.09.2020	20.2497	12:53:24.729 30.09.2020	19.3471	12:53:24.729 30.09.2020	20.6074	12:53:24.729 30.09.2020	20.5596
12:53:24.729 30.09.2020	20.0116	12:53:24.729 30.09.2020	19.6019	12:53:24.729 30.09.2020	19.755	12:53:24.729 30.09.2020	21.1113	12:53:24.729 30.09.2020	20.4397
12:53:24.729 30.09.2020	19.6517	12:53:24.729 30.09.2020	20.1777	12:53:24.729 30.09.2020	20.5228	12:53:24.729 30.09.2020	19.8156	12:53:24.729 30.09.2020	19.5519
12:53:24.729 30.09.2020	20.0356	12:53:24.729 30.09.2020	20.3937	12:53:24.729 30.09.2020	19.539	12:53:24.729 30.09.2020	21.0633	12:53:24.729 30.09.2020	19.6958
12:53:24.729 30.09.2020	19.4837	12:53:24.729 30.09.2020	20.2737	12:53:24.729 30.09.2020	19.2511	12:53:24.729 30.09.2020	19.8396	12:53:24.729 30.09.2020	20.0318
12:53:24.729 30.09.2020	19.2198	12:53:24.729 30.09.2020	19.7938	12:53:24.729 30.09.2020	19.443	12:53:24.729 30.09.2020	20.8713	12:53:24.729 30.09.2020	20.1757
12:53:24.729 30.09.2020	19.9396	12:53:24.729 30.09.2020	20.3937	12:53:24.730 30.09.2020	20.0429	12:53:24.730 30.09.2020	19.7916	12:53:24.730 30.09.2020	19.5759
12:53:24.730 30.09.2020	20.2516	12:53:24.730 30.09.2020	19.7218	12:53:24.730 30.09.2020	20.0669	12:53:24.730 30.09.2020	19.1678	12:53:24.730 30.09.2020	19.9118
12:53:24.730 30.09.2020	19.7237	12:53:24.730 30.09.2020	19.4819	12:53:24.730 30.09.2020	19.9949	12:53:24.730 30.09.2020	19.2158	12:53:24.730 30.09.2020	19.5039
12:53:24.730 30.09.2020	19.8676	12:53:24.730 30.09.2020	19.6738	12:53:24.730 30.09.2020	19.9229	12:53:24.730 30.09.2020	17.5602	12:53:24.730 30.09.2020	19.6479
12:53:24.730 30.09.2020	19.7477	12:53:24.730 30.09.2020	19.8178	12:53:24.730 30.09.2020	20.1629	12:53:24.730 30.09.2020	19.8636	12:53:24.730 30.09.2020	20.1517
12:53:24.730 30.09.2020	20.2755	12:53:24.730 30.09.2020	19.8178	12:53:24.730 30.09.2020	19.779	12:53:24.730 30.09.2020	20.2235	12:53:24.730 30.09.2020	19.7438
12:53:24.730 30.09.2020	19.6757	12:53:24.730 30.09.2020	19.6738	12:53:24.730 30.09.2020	19.491	12:53:24.730 30.09.2020	20.0316	12:53:24.730 30.09.2020	20.3677
12:53:24.730 30.09.2020	19.7477	12:53:24.730 30.09.2020	20.4177	12:53:24.730 30.09.2020	19.8029	12:53:24.730 30.09.2020	18.6159	12:53:24.730 30.09.2020	19.8638
12:53:24.730 30.09.2020	19.6037	12:53:24.730 30.09.2020	20.0098	12:53:24.730 30.09.2020	19.8749	12:53:24.730 30.09.2020	19.8396	12:53:24.730 30.09.2020	20.1997
12:53:24.730 30.09.2020	20.8274	12:53:24.730 30.09.2020	19.4339	12:53:24.730 30.09.2020	19.611	12:53:24.730 30.09.2020	19.3597	12:53:24.730 30.09.2020	20.1037
12:53:24.730 30.09.2020	19.8676	12:53:24.730 30.09.2020	19.9138	12:53:24.730 30.09.2020	19.731	12:53:24.730 30.09.2020	19.6716	12:53:24.730 30.09.2020	20.0558
12:53:24.730 30.09.2020	21.2113	12:53:24.730 30.09.2020	20.0098	12:53:24.730 30.09.2020	19.587	12:53:24.730 30.09.2020	21.5672	12:53:24.730 30.09.2020	20.1757
12:53:24.730 30.09.2020	20.1316	12:53:24.730 30.09.2020	19.7938	12:53:24.730 30.09.2020	20.1629	12:53:24.730 30.09.2020	19.7436	12:53:24.730 30.09.2020	22.4312
12:53:24.730 30.09.2020	19.6277	12:53:24.730 30.09.2020	19.4099	12:53:24.730 30.09.2020	20.0189	12:53:24.730 30.09.2020	19.1198	12:53:24.730 30.09.2020	20.1997
12:53:24.730 30.09.2020	19.1958	12:53:24.730 30.09.2020	19.7938	12:53:24.730 30.09.2020	20.0429	12:53:24.730 30.09.2020	21.6392	12:53:24.730 30.09.2020	20.1277
12:53:24.730 30.09.2020	19.9156	12:53:24.730 30.09.2020	20.2737	12:53:24.730 30.09.2020	19.9469	12:53:24.730 30.09.2020	20.1755	12:53:24.730 30.09.2020	20.4877
12:53:24.730 30.09.2020	19.7477	12:53:24.730 30.09.2020	20.1297	12:53:24.730 30.09.2020	21.0266	12:53:24.730 30.09.2020	21.6152	12:53:24.730 30.09.2020	21.1835
12:53:24.730 30.09.2020	19.7717	12:53:24.730 30.09.2020	19.3139	12:53:24.730 30.09.2020	20.0909	12:53:24.730 30.09.2020	20.7034	12:53:24.730 30.09.2020	21.1595
12:53:24.730 30.09.2020	19.9156	12:53:24.730 30.09.2020	20.6576	12:53:24.730 30.09.2020	19.611	12:53:24.730 30.09.2020	21.0873	12:53:24.730 30.09.2020	20.8236
12:53:24.730 30.09.2020	19.7237	12:53:24.730 30.09.2020	20.3457	12:53:24.730 30.09.2020	19.683	12:53:24.730 30.09.2020	21.3512	12:53:24.730 30.09.2020	20.7516
12:53:24.730 30.09.2020	21.3793	12:53:24.730 30.09.2020	20.7776	12:53:24.731 30.09.2020	19.587	12:53:24.731 30.09.2020	20.0555	12:53:24.731 30.09.2020	20.5596
12:53:24.731 30.09.2020	20.1556	12:53:24.731 30.09.2020	19.6019	12:53:24.731 30.09.2020	19.9709	12:53:24.731 30.09.2020	20.4395	12:53:24.731 30.09.2020	21.1835
12:53:24.731 30.09.2020	19.8676	12:53:24.731 30.09.2020	20.3457	12:53:24.731 30.09.2020	19.9469	12:53:24.731 30.09.2020	21.0153	12:53:24.731 30.09.2020	20.5356
12:53:24.731 30.09.2020	19.8676	12:53:24.731 30.09.2020	20.2257	12:53:24.731 30.09.2020	19.9229	12:53:24.731 30.09.2020	23.6547	12:53:24.731 30.09.2020	20.9195
12:53:24.731 30.09.2020	19.8437	12:53:24.731 30.09.2020	20.3937	12:53:24.731 30.09.2020	19.9709	12:53:24.731 30.09.2020	22.383	12:53:24.731 30.09.2020	19.8398
12:53:24.731 30.09.2020	19.7957	12:53:24.731 30.09.2020	19.2179	12:53:24.731 30.09.2020	19.9469	12:53:24.731 30.09.2020	22.479	12:53:24.731 30.09.2020	20.3197
12:53:24.731 30.09.2020	20.0596	12:53:24.731 30.09.2020	20.2017	12:53:24.731 30.09.2020	19.8749	12:53:24.731 30.09.2020	21.1113	12:53:24.731 30.09.2020	20.4397
12:53:24.731 30.09.2020	18.9799	12:53:24.731 30.09.2020	20.6816	12:53:24.731 30.09.2020	20.4988	12:53:24.731 30.09.2020	20.5594	12:53:24.731 30.09.2020	19.9838
12:53:24.731 30.09.2020	19.7717	12:53:24.731 30.09.2020	19.3379	12:53:24.731 30.09.2020	19.3711	12:53:24.731 30.09.2020	20.1515	12:53:24.731 30.09.2020	19.8158
12:53:24.731 30.09.2020	20.2276	12:53:24.731 30.09.2020	19.7938	12:53:24.731 30.09.2020	19.683	12:53:24.731 30.09.2020	19.8396	12:53:24.731 30.09.2020	20.0558
12:53:24.731 30.09.2020	19.7477	12:53:24.731 30.09.2020	19.5539	12:53:24.731 30.09.2020	19.755	12:53:24.731 30.09.2020	17.8961	12:53:24.731 30.09.2020	21.2555
12:53:24.731 30.09.2020	19.2678	12:53:24.731 30.09.2020	20.4416	12:53:24.731 30.09.2020	20.6187	12:53:24.731 30.09.2020	20.7034	12:53:24.731 30.09.2020	20.5116
12:53:24.731 30.09.2020	20.7074	12:53:24.731 30.09.2020	19.7218	12:53:24.731 30.09.2020	19.1071	12:53:24.731 30.09.2020	22.287	12:53:24.731 30.09.2020	20.9195
12:53:24.731 30.09.2020	20.3235	12:53:24.731 30.09.2020	20.3697	12:53:24.731 30.09.2020	20.6427	12:53:24.731 30.09.2020	20.3675	12:53:24.731 30.09.2020	20.2237
12:53:24.731 30.09.2020	18.524	12:53:24.731 30.09.2020	19.3859	12:53:24.731 30.09.2020	19.3471	12:53:24.731 30.09.2020	21.9511	12:53:24.731 30.09.2020	21.1355
12:53:24.731 30.09.2020	18.7639	12:53:24.731 30.09.2020	19.9378	12:53:24.731 30.09.2020	19.9229	12:53:24.731 30.09.2020	18.136	12:53:24.731 30.09.2020	20.2477
12:53:24.731 30.09.2020	19.0518	12:53:24.731 30.09.2020	20.1777	12:53:24.731 30.09.2020	19.707	12:53:24.731 30.09.2020	18.4719	12:53:24.731 30.09.2020	20.4877
12:53:24.731 30.09.2020	20.5635	12:53:24.731 30.09.2020	20.3697	12:53:24.731 30.09.2020	19.9229	12:53:24.731 30.09.2020	17.8001	12:53:24.731 30.09.2020	20.1277
12:53:24.731 30.09.2020	19.8437	12:53:24.731 30.09.2020	20.5136	12:53:24.731 30.09.2020	20.0909	12:53:24.731 30.09.2020	18.28	12:53:24.731 30.09.2020	19.9118
12:53:24.731 30.09.2020	20.1796	12:53:24.731 30.09.2020	19.074	12:53:24.731 30.09.2020	19.9229	12:53:24.731 30.09.2020	17.8961	12:53:24.731 30.09.2020	20.7756
12:53:24.731 30.09.2020	20.2995	12:53:24.731 30.09.2020	19.9138	12:53:24.732 30.09.2020	20.1629	12:53:24.732 30.09.2020	17.8721	12:53:24.732 30.09.2020	20.1517
12:53:24.732 30.09.2020	19.6997	12:53:24.732 30.09.2020	19.9858	12:53:24.732 30.09.2020	19.395	12:53:24.732 30.09.2020	19.3597	12:53:24.732 30.09.2020	20.5356
12:53:24.732 30.09.2020	19.7237	12:53:24.732 30.09.2020	20.0337	12:53:24.732 30.09.2020	19.443	12:53:24.732 30.09.2020	18.112	12:53:24.732 30.09.2020	19.8878
12:53:24.732 30.09.2020	19.6277	12:53:24.732 30.09.2020	20.8016	12:53:24.732 30.09.2020	19.467	12:53:24.732 30.09.2020	20.1275	12:53:24.732 30.09.2020	19.096
12:53:24.732 30.09.2020	19.5557	12:53:24.732 30.09.2020	20.1777	12:53:24.732 30.09.2020	20.4268	12:53:24.732 30.09.2020	18.6879	12:53:24.732 30.09.2020	18.6881
12:53:24.732 30.09.2020	20.3955	12:53:24.732 30.09.2020	19.6738	12:53:24.732 30.09.2020	20.3548	12:53:24.732 30.09.2020	20.1275	12:53:24.732 30.09.2020	20.5356
12:53:24.732 30.09.2020	21.0674	12:53:24.732 30.09.2020	20.4656	12:53:24.732 30.09.2020	20.5228	12:53:24.732 30.09.2020	20.0795	12:53:24.732 30.09.2020	20.1037
12:53:24.732 30.09.2020	19.6037	12:53:24.732 30.09.2020	20.2737	12:53:24.732 30.09.2020	19.515	12:53:24.732 30.09.2020	19.7916	12:53:24.732 30.09.2020	21.6394
12:53:24.732 30.09.2020	20.7554	12:53:24.732 30.09.2020	19.4819	12:53:24.732 30.09.2020	20.2108	12:53:24.732 30.09.2020	21.0873	12:53:24.732 30.09.2020	19.5279
12:53:24.732 30.09.2020	20.3235	12:53:24.732 30.09.2020	20.2977	12:53:24.732 30.09.2020	20.4268	12:53:24.732 30.09.2020	24.4225	12:53:24.732 30.09.2020	20.5116
12:53:24.732 30.09.2020	21.0914	12:53:24.732 30.09.2020	19.6978	12:53:24.732 30.09.2020	20.1629	12:53:24.732 30.09.2020	18.9998	12:53:24.732 30.09.2020	20.6796
12:53:24.732 30.09.2020	20.7074	12:53:24.732 30.09.2020	19.9618	12:53:24.732 30.09.2020	20.7147	12:53:24.732 30.09.2020	20.3195	12:53:24.732 30.09.2020	20.2237
12:53:24.732 30.09.2020	20.0836	12:53:24.732 30.09.2020	20.5136	12:53:24.732 30.09.2020	19.635	12:53:24.732 30.09.2020	20.6074	12:53:24.732 30.09.2020	20.7516
12:53:24.732 30.09.2020	19.8437	12:53:24.732 30.09.2020	20.9215	12:53:24.732 30.09.2020	20.3068	12:53:24.732 30.09.2020	19.9116	12:53:24.732 30.09.2020	19.7198
12:53:24.732 30.09.2020	18.9559	12:53:24.732 30.09.2020	19.8898	12:53:24.732 30.09.2020	19.3711	12:53:24.732 30.09.2020	19.9596	12:53:24.732 30.09.2020	20.0078
12:53:24.732 30.09.2020	22.2431	12:53:24.732 30.09.2020	20.1777	12:53:24.732 30.09.2020	20.4028	12:53:24.732 30.09.2020	18.6399	12:53:24.732 30.09.2020	20.5356
12:53:24.732 30.09.2020	19.5797	12:53:24.732 30.09.2020	19.2419	12:53:24.732 30.09.2020	19.9949	12:53:24.732 30.09.2020	17.6321	12:53:24.732 30.09.2020	21.8553
12:53:24.732 30.09.2020	20.2036	12:53:24.732 30.09.2020	19.9138	12:53:24.732 30.09.2020	20.4028	12:53:24.732 30.09.2020	19.1438	12:53:24.732 30.09.2020	20.9435
12:53:24.732 30.09.2020	19.7957	12:53:24.732 30.09.2020	20.6336	12:53:24.732 30.09.2020	19.9709	12:53:24.732 30.09.2020	20.1515	12:53:24.732 30.09.2020	21.3275
12:53:24.732 30.09.2020	20.2276	12:53:24.732 30.09.2020	20.5376	12:53:24.732 30.09.2020	19.467	12:53:24.732 30.09.2020	19.8156	12:53:24.732 30.09.2020	20.2237
12:53:24.732 30.09.2020	19.6517	12:53:24.732 30.09.2020	19.7938	12:53:24.733 30.09.2020	21.0506	12:53:24.733 30.09.2020	19.8876	12:53:24.733 30.09.2020	21.2315
12:53:24.733 30.09.2020	19.5317	12:53:24.733 30.09.2020	19.1939	12:53:24.733 30.09.2020	20.5468	12:53:24.733 30.09.2020	19.7436	12:53:24.733 30.09.2020	20.4157
12:53:24.733 30.09.2020	19.9156	12:53:24.733 30.09.2020	20.4896	12:53:24.733 30.09.2020	20.1629	12:53:24.733 30.09.2020	21.2792	12:53:24.733 30.09.2020	19.072
12:53:24.733 30.09.2020	20.1076	12:53:24.733 30.09.2020	19.4099	12:53:24.733 30.09.2020	20.7867	12:53:24.733 30.09.2020	21.0393	12:53:24.733 30.09.2020	20.3197
12:53:24.733 30.09.2020	20.4195	12:53:24.733 30.09.2020	19.6978	12:53:24.733 30.09.2020	20.0909	12:53:24.733 30.09.2020	21.4232	12:53:24.733 30.09.2020	20.8476
12:53:24.733 30.09.2020	19.3878	12:53:24.733 30.09.2020	20.1537	12:53:24.733 30.09.2020	20.3548	12:53:24.733 30.09.2020	19.8876	12:53:24.733 30.09.2020	21.8553
12:53:24.733 30.09.2020	20.4195	12:53:24.733 30.09.2020	20.9215	12:53:24.733 30.09.2020	20.1149	12:53:24.733 30.09.2020	22.263	12:53:24.733 30.09.2020	20.3917
12:53:24.733 30.09.2020	18.8359	12:53:24.733 30.09.2020	20.3217	12:53:24.733 30.09.2020	19.731	12:53:24.733 30.09.2020	22.5269	12:53:24.733 30.09.2020	19.5039
12:53:24.733 30.09.2020	19.4837	12:53:24.733 30.09.2020	20.2977	12:53:24.733 30.09.2020	18.6752	12:53:24.733 30.09.2020	22.287	12:53:24.733 30.09.2020	20.5836
12:53:24.733 30.09.2020	19.5797	12:53:24.733 30.09.2020	20.2737	12:53:24.733 30.09.2020	19.3711	12:53:24.733 30.09.2020	21.4712	12:53:24.733 30.09.2020	19.9838
12:53:24.733 30.09.2020	19.6037	12:53:24.733 30.09.2020	19.2179	12:53:24.733 30.09.2020	20.0669	12:53:24.733 30.09.2020	19.9836	12:53:24.733 30.09.2020	20.7036
12:53:24.733 30.09.2020	19.8916	12:53:24.733 30.09.2020	20.0577	12:53:24.733 30.09.2020	20.4748	12:53:24.733 30.09.2020	20.8474	12:53:24.733 30.09.2020	19.7918
12:53:24.733 30.09.2020	20.7794	12:53:24.733 30.09.2020	19.4099	12:53:24.733 30.09.2020	20.1869	12:53:24.733 30.09.2020	21.4712	12:53:24.733 30.09.2020	20.1037
12:53:24.733 30.09.2020	22.2431	12:53:24.733 30.09.2020	20.8735	12:53:24.733 30.09.2020	19.8749	12:53:24.733 30.09.2020	21.8311	12:53:24.733 30.09.2020	20.1757
12:53:24.733 30.09.2020	19.6997	12:53:24.733 30.09.2020	20.5616	12:53:24.733 30.09.2020	19.491	12:53:24.733 30.09.2020	21.1113	12:53:24.733 30.09.2020	21.3275
12:53:24.733 30.09.2020	19.3638	12:53:24.733 30.09.2020	19.7938	12:53:24.733 30.09.2020	20.0909	12:53:24.733 30.09.2020	21.7591	12:53:24.733 30.09.2020	21.3994
12:53:24.733 30.09.2020	20.1316	12:53:24.733 30.09.2020	19.7938	12:53:24.733 30.09.2020	20.4748	12:53:24.733 30.09.2020	21.7591	12:53:24.733 30.09.2020	21.3994
12:53:24.733 30.09.2020	20.3475	12:53:24.733 30.09.2020	20.8016	12:53:24.733 30.09.2020	23.2821	12:53:24.733 30.09.2020	20.3435	12:53:24.733 30.09.2020	21.1835
12:53:24.733 30.09.2020	19.4118	12:53:24.733 30.09.2020	20.2737	12:53:24.733 30.09.2020	19.2991	12:53:24.733 30.09.2020	19.9356	12:53:24.733 30.09.2020	19.9838
12:53:24.733 30.09.2020	19.5077	12:53:24.733 30.09.2020	22.5531	12:53:24.733 30.09.2020	20.5948	12:53:24.733 30.09.2020	22.8629	12:53:24.733 30.09.2020	20.1517
12:53:24.733 30.09.2020	19.6037	12:53:24.733 30.09.2020	19.7938	12:53:24.734 30.09.2020	20.1389	12:53:24.734 30.09.2020	21.2553	12:53:24.734 30.09.2020	20.2237
12:53:24.734 30.09.2020	22.435	12:53:24.734 30.09.2020	20.4896	12:53:24.734 30.09.2020	20.1869	12:53:24.734 30.09.2020	20.7034	12:53:24.734 30.09.2020	20.3197
12:53:24.734 30.09.2020	20.6595	12:53:24.734 30.09.2020	19.2659	12:53:24.734 30.09.2020	19.8749	12:53:24.734 30.09.2020	20.5594	12:53:24.734 30.09.2020	21.7354
12:53:24.734 30.09.2020	20.5155	12:53:24.734 30.09.2020	19.7938	12:53:24.734 30.09.2020	19.9469	12:53:24.734 30.09.2020	23.0788	12:53:24.734 30.09.2020	20.6076
12:53:24.734 30.09.2020	18.7879	12:53:24.734 30.09.2020	19.9138	12:53:24.734 30.09.2020	19.443	12:53:24.734 30.09.2020	23.0548	12:53:24.734 30.09.2020	20.7516
12:53:24.734 30.09.2020	19.6757	12:53:24.734 30.09.2020	20.8495	12:53:24.734 30.09.2020	19.587	12:53:24.734 30.09.2020	22.6469	12:53:24.734 30.09.2020	21.2555
12:53:24.734 30.09.2020	19.0518	12:53:24.734 30.09.2020	19.3139	12:53:24.734 30.09.2020	21.0506	12:53:24.734 30.09.2020	22.5749	12:53:24.734 30.09.2020	21.1595
12:53:24.734 30.09.2020	18.404	12:53:24.734 30.09.2020	19.5779	12:53:24.734 30.09.2020	19.731	12:53:24.734 30.09.2020	19.7436	12:53:24.734 30.09.2020	19.216
12:53:24.734 30.09.2020	19.3398	12:53:24.734 30.09.2020	20.0817	12:53:24.734 30.09.2020	20.1149	12:53:24.734 30.09.2020	19.3357	12:53:24.734 30.09.2020	21.6154
12:53:24.734 30.09.2020	19.3158	12:53:24.734 30.09.2020	19.9858	12:53:24.734 30.09.2020	20.0429	12:53:24.734 30.09.2020	21.2792	12:53:24.734 30.09.2020	19.8638
12:53:24.734 30.09.2020	20.9714	12:53:24.734 30.09.2020	19.8178	12:53:24.734 30.09.2020	19.9469	12:53:24.734 30.09.2020	21.4472	12:53:24.734 30.09.2020	21.6154
12:53:24.734 30.09.2020	20.2036	12:53:24.734 30.09.2020	20.2257	12:53:24.734 30.09.2020	19.683	12:53:24.734 30.09.2020	21.3032	12:53:24.734 30.09.2020	21.4954
12:53:24.734 30.09.2020	19.7717	12:53:24.734 30.09.2020	20.2737	12:53:24.734 30.09.2020	20.3788	12:53:24.734 30.09.2020	20.3915	12:53:24.734 30.09.2020	20.6796
12:53:24.734 30.09.2020	19.6037	12:53:24.734 30.09.2020	20.6816	12:53:24.734 30.09.2020	20.2588	12:53:24.734 30.09.2020	20.8474	12:53:24.734 30.09.2020	20.2237
12:53:24.734 30.09.2020	19.1238	12:53:24.734 30.09.2020	21.0415	12:53:24.734 30.09.2020	20.6187	12:53:24.734 30.09.2020	21.0153	12:53:24.734 30.09.2020	21.2315
12:53:24.734 30.09.2020	21.0674	12:53:24.734 30.09.2020	20.2257	12:53:24.734 30.09.2020	20.1149	12:53:24.734 30.09.2020	22.9588	12:53:24.734 30.09.2020	20.6076
12:53:24.734 30.09.2020	19.4118	12:53:24.734 30.09.2020	20.1297	12:53:24.734 30.09.2020	19.419	12:53:24.734 30.09.2020	23.3188	12:53:24.734 30.09.2020	20.7756
12:53:24.734 30.09.2020	20.4915	12:53:24.734 30.09.2020	20.6096	12:53:24.734 30.09.2020	20.1149	12:53:24.734 30.09.2020	22.143	12:53:24.734 30.09.2020	20.1997
12:53:24.734 30.09.2020	20.2036	12:53:24.734 30.09.2020	19.8658	12:53:24.734 30.09.2020	19.515	12:53:24.734 30.09.2020	22.215	12:53:24.734 30.09.2020	19.6958
12:53:24.734 30.09.2020	20.6115	12:53:24.734 30.09.2020	20.4177	12:53:24.734 30.09.2020	19.683	12:53:24.734 30.09.2020	20.0316	12:53:24.734 30.09.2020	20.1277
12:53:24.734 30.09.2020	20.3955	12:53:24.734 30.09.2020	19.6019	12:53:24.735 30.09.2020	19.9709	12:53:24.735 30.09.2020	18.4479	12:53:24.735 30.09.2020	21.0635
12:53:24.735 30.09.2020	20.0116	12:53:24.735 30.09.2020	20.4896	12:53:24.735 30.09.2020	19.8989	12:53:24.735 30.09.2020	18.232	12:53:24.735 30.09.2020	19.8398
12:53:24.735 30.09.2020	19.2918	12:53:24.735 30.09.2020	20.5376	12:53:24.735 30.09.2020	20.3308	12:53:24.735 30.09.2020	19.9356	12:53:24.735 30.09.2020	18.5921
12:53:24.735 30.09.2020	20.8994	12:53:24.735 30.09.2020	19.7218	12:53:24.735 30.09.2020	20.7627	12:53:24.735 30.09.2020	20.1995	12:53:24.735 30.09.2020	20.1517
12:53:24.735 30.09.2020	19.8437	12:53:24.735 30.09.2020	19.8898	12:53:24.735 30.09.2020	20.0189	12:53:24.735 30.09.2020	19.3597	12:53:24.735 30.09.2020	20.5356
12:53:24.735 30.09.2020	20.4675	12:53:24.735 30.09.2020	23.7049	12:53:24.735 30.09.2020	19.659	12:53:24.735 30.09.2020	19.1198	12:53:24.735 30.09.2020	19.216
12:53:24.735 30.09.2020	19.5797	12:53:24.735 30.09.2020	19.5539	12:53:24.735 30.09.2020	20.1869	12:53:24.735 30.09.2020	20.2955	12:53:24.735 30.09.2020	19.5999
12:53:24.735 30.09.2020	27.3778	12:53:24.735 30.09.2020	20.2017	12:53:24.735 30.09.2020	20.4748	12:53:24.735 30.09.2020	19.0718	12:53:24.735 30.09.2020	19.024
12:53:24.735 30.09.2020	20.5875	12:53:24.735 30.09.2020	20.7776	12:53:24.735 30.09.2020	20.4028	12:53:24.735 30.09.2020	19.0478	12:53:24.735 30.09.2020	24.0148
12:53:24.735 30.09.2020	20.2276	12:53:24.735 30.09.2020	19.7218	12:53:24.735 30.09.2020	19.635	12:53:24.735 30.09.2020	19.0958	12:53:24.735 30.09.2020	20.4637
12:53:24.735 30.09.2020	19.7477	12:53:24.735 30.09.2020	19.6258	12:53:24.735 30.09.2020	19.9709	12:53:24.735 30.09.2020	25.6702	12:53:24.735 30.09.2020	20.1517
12:53:24.735 30.09.2020	21.0674	12:53:24.735 30.09.2020	20.1297	12:53:24.735 30.09.2020	20.0669	12:53:24.735 30.09.2020	21.0153	12:53:24.735 30.09.2020	20.8236
12:53:24.735 30.09.2020	20.3715	12:53:24.735 30.09.2020	19.7698	12:53:24.735 30.09.2020	22.0824	12:53:24.735 30.09.2020	20.5114	12:53:24.735 30.09.2020	21.6874
12:53:24.735 30.09.2020	20.3955	12:53:24.735 30.09.2020	19.7218	12:53:24.735 30.09.2020	19.683	12:53:24.735 30.09.2020	20.0316	12:53:24.735 30.09.2020	21.9513
12:53:24.735 30.09.2020	19.6517	12:53:24.735 30.09.2020	21.7373	12:53:24.735 30.09.2020	20.7627	12:53:24.735 30.09.2020	20.1275	12:53:24.735 30.09.2020	20.5116
12:53:24.735 30.09.2020	19.3878	12:53:24.735 30.09.2020	19.7698	12:53:24.735 30.09.2020	20.0189	12:53:24.735 30.09.2020	20.2235	12:53:24.735 30.09.2020	19.6719
12:53:24.735 30.09.2020	23.1788	12:53:24.735 30.09.2020	19.9618	12:53:24.735 30.09.2020	20.0189	12:53:24.735 30.09.2020	20.5114	12:53:24.735 30.09.2020	20.0318
12:53:24.735 30.09.2020	19.6757	12:53:24.735 30.09.2020	20.2257	12:53:24.735 30.09.2020	19.2751	12:53:24.735 30.09.2020	20.0076	12:53:24.735 30.09.2020	21.4954
12:53:24.735 30.09.2020	20.6115	12:53:24.735 30.09.2020	20.9215	12:53:24.735 30.09.2020	19.443	12:53:24.735 30.09.2020	20.5594	12:53:24.735 30.09.2020	20.2717
12:53:24.735 30.09.2020	19.3878	12:53:24.735 30.09.2020	19.9618	12:53:24.735 30.09.2020	20.2828	12:53:24.735 30.09.2020	21.8071	12:53:24.735 30.09.2020	20.3677
12:53:24.735 30.09.2020	20.3235	12:53:24.735 30.09.2020	20.3217	12:53:24.736 30.09.2020	19.755	12:53:24.736 30.09.2020	18.8558	12:53:24.736 30.09.2020	19.5519
12:53:24.736 30.09.2020	19.8437	12:53:24.736 30.09.2020	19.6498	12:53:24.736 30.09.2020	20.9307	12:53:24.736 30.09.2020	20.4395	12:53:24.736 30.09.2020	19.4319
12:53:24.736 30.09.2020	19.8676	12:53:24.736 30.09.2020	19.3139	12:53:24.736 30.09.2020	20.5948	12:53:24.736 30.09.2020	21.6392	12:53:24.736 30.09.2020	19.5519
12:53:24.736 30.09.2020	19.4118	12:53:24.736 30.09.2020	20.0337	12:53:24.736 30.09.2020	20.5708	12:53:24.736 30.09.2020	21.4952	12:53:24.736 30.09.2020	19.5519
12:53:24.736 30.09.2020	19.7237	12:53:24.736 30.09.2020	19.8658	12:53:24.736 30.09.2020	20.2588	12:53:24.736 30.09.2020	21.7591	12:53:24.736 30.09.2020	20.0558
12:53:24.736 30.09.2020	21.4753	12:53:24.736 30.09.2020	20.2977	12:53:24.736 30.09.2020	19.635	12:53:24.736 30.09.2020	22.7189	12:53:24.736 30.09.2020	20.1277
12:53:24.736 30.09.2020	19.6037	12:53:24.736 30.09.2020	19.7938	12:53:24.736 30.09.2020	19.8509	12:53:24.736 30.09.2020	22.8389	12:53:24.736 30.09.2020	21.1595
12:53:24.736 30.09.2020	19.4597	12:53:24.736 30.09.2020	19.8418	12:53:24.736 30.09.2020	19.587	12:53:24.736 30.09.2020	23.1988	12:53:24.736 30.09.2020	19.7678
12:53:24.736 30.09.2020	18.452	12:53:24.736 30.09.2020	19.3859	12:53:24.736 30.09.2020	19.8989	12:53:24.736 30.09.2020	23.1268	12:53:24.736 30.09.2020	20.1757
12:53:24.736 30.09.2020	19.8676	12:53:24.736 30.09.2020	19.6258	12:53:24.736 30.09.2020	20.1629	12:53:24.736 30.09.2020	20.9913	12:53:24.736 30.09.2020	20.5116
12:53:24.736 30.09.2020	20.2036	12:53:24.736 30.09.2020	20.2257	12:53:24.736 30.09.2020	20.1629	12:53:24.736 30.09.2020	21.6152	12:53:24.736 30.09.2020	20.6796
12:53:24.736 30.09.2020	19.4837	12:53:24.736 30.09.2020	20.5136	12:53:24.736 30.09.2020	20.1389	12:53:24.736 30.09.2020	20.1275	12:53:24.736 30.09.2020	20.0558
12:53:24.736 30.09.2020	19.9876	12:53:24.736 30.09.2020	19.4339	12:53:24.736 30.09.2020	20.4268	12:53:24.736 30.09.2020	19.8156	12:53:24.736 30.09.2020	21.0395
12:53:24.736 30.09.2020	24.4745	12:53:24.736 30.09.2020	20.4656	12:53:24.736 30.09.2020	19.611	12:53:24.736 30.09.2020	20.2715	12:53:24.736 30.09.2020	21.5194
12:53:24.736 30.09.2020	20.5875	12:53:24.736 30.09.2020	20.0577	12:53:24.736 30.09.2020	19.611	12:53:24.736 30.09.2020	20.3915	12:53:24.736 30.09.2020	26.9421
12:53:24.736 30.09.2020	19.7477	12:53:24.736 30.09.2020	20.4656	12:53:24.736 30.09.2020	20.2348	12:53:24.736 30.09.2020	20.9193	12:53:24.736 30.09.2020	19.6479
12:53:24.736 30.09.2020	19.6037	12:53:24.736 30.09.2020	20.6336	12:53:24.736 30.09.2020	20.0429	12:53:24.736 30.09.2020	28.5975	12:53:24.736 30.09.2020	19.2879
12:53:24.736 30.09.2020	19.0518	12:53:24.736 30.09.2020	20.0577	12:53:24.736 30.09.2020	19.659	12:53:24.736 30.09.2020	22.191	12:53:24.736 30.09.2020	20.5356
12:53:24.736 30.09.2020	19.0758	12:53:24.736 30.09.2020	20.0098	12:53:24.736 30.09.2020	22.8982	12:53:24.736 30.09.2020	21.4712	12:53:24.736 30.09.2020	19.9118
12:53:24.736 30.09.2020	19.6517	12:53:24.736 30.09.2020	19.8898	12:53:24.736 30.09.2020	19.779	12:53:24.736 30.09.2020	18.304	12:53:24.736 30.09.2020	22.0473
12:53:24.736 30.09.2020	19.9396	12:53:24.736 30.09.2020	23.153	12:53:24.737 30.09.2020	19.563	12:53:24.737 30.09.2020	18.5919	12:53:24.737 30.09.2020	20.3917
12:53:24.737 30.09.2020	21.2113	12:53:24.737 30.09.2020	20.4416	12:53:24.737 30.09.2020	20.1389	12:53:24.737 30.09.2020	20.3435	12:53:24.737 30.09.2020	20.5116
12:53:24.737 30.09.2020	24.8584	12:53:24.737 30.09.2020	21.0655	12:53:24.737 30.09.2020	20.3308	12:53:24.737 30.09.2020	19.7196	12:53:24.737 30.09.2020	20.2717
12:53:24.737 30.09.2020	19.7717	12:53:24.737 30.09.2020	20.2017	12:53:24.737 30.09.2020	20.6427	12:53:24.737 30.09.2020	19.4557	12:53:24.737 30.09.2020	22.0233
12:53:24.737 30.09.2020	20.8514	12:53:24.737 30.09.2020	19.7458	12:53:24.737 30.09.2020	20.0429	12:53:24.737 30.09.2020	20.3195	12:53:24.737 30.09.2020	20.7996
12:53:24.737 30.09.2020	19.9876	12:53:24.737 30.09.2020	20.6096	12:53:24.737 30.09.2020	19.443	12:53:24.737 30.09.2020	25.1903	12:53:24.737 30.09.2020	20.8476
12:53:24.737 30.09.2020	20.1556	12:53:24.737 30.09.2020	20.1537	12:53:24.737 30.09.2020	19.395	12:53:24.737 30.09.2020	20.0555	12:53:24.737 30.09.2020	20.4397
12:53:24.737 30.09.2020	19.4597	12:53:24.737 30.09.2020	20.4656	12:53:24.737 30.09.2020	21.1226	12:53:24.737 30.09.2020	21.3032	12:53:24.737 30.09.2020	20.7276
12:53:24.737 30.09.2020	19.6757	12:53:24.737 30.09.2020	19.4339	12:53:24.737 30.09.2020	19.587	12:53:24.737 30.09.2020	20.2715	12:53:24.737 30.09.2020	20.1037
12:53:24.737 30.09.2020	19.0039	12:53:24.737 30.09.2020	20.7776	12:53:24.737 30.09.2020	19.587	12:53:24.737 30.09.2020	20.9433	12:53:24.737 30.09.2020	20.6316
12:53:24.737 30.09.2020	19.6277	12:53:24.737 30.09.2020	19.6738	12:53:24.737 30.09.2020	19.8029	12:53:24.737 30.09.2020	20.3435	12:53:24.737 30.09.2020	20.5116
12:53:24.737 30.09.2020	21.3073	12:53:24.737 30.09.2020	20.6336	12:53:24.737 30.09.2020	19.707	12:53:24.737 30.09.2020	18.7599	12:53:24.737 30.09.2020	20.3437
12:53:24.737 30.09.2020	20.5395	12:53:24.737 30.09.2020	20.5376	12:53:24.737 30.09.2020	19.9709	12:53:24.737 30.09.2020	19.9116	12:53:24.737 30.09.2020	22.6711
12:53:24.737 30.09.2020	19.7957	12:53:24.737 30.09.2020	20.2497	12:53:24.737 30.09.2020	19.755	12:53:24.737 30.09.2020	20.2475	12:53:24.737 30.09.2020	20.1517
12:53:24.737 30.09.2020	19.9396	12:53:24.737 30.09.2020	20.8016	12:53:24.737 30.09.2020	19.8509	12:53:24.737 30.09.2020	22.335	12:53:24.737 30.09.2020	21.2795
12:53:24.737 30.09.2020	20.1556	12:53:24.737 30.09.2020	19.9858	12:53:24.737 30.09.2020	19.8269	12:53:24.737 30.09.2020	20.9193	12:53:24.737 30.09.2020	20.0798
12:53:24.737 30.09.2020	20.3235	12:53:24.737 30.09.2020	19.098	12:53:24.737 30.09.2020	20.6187	12:53:24.737 30.09.2020	19.6956	12:53:24.737 30.09.2020	21.0395
12:53:24.737 30.09.2020	19.4597	12:53:24.737 30.09.2020	19.3619	12:53:24.737 30.09.2020	20.3548	12:53:24.737 30.09.2020	21.4472	12:53:24.737 30.09.2020	21.0395
12:53:24.737 30.09.2020	19.4118	12:53:24.737 30.09.2020	20.6576	12:53:24.737 30.09.2020	20.8827	12:53:24.737 30.09.2020	20.5834	12:53:24.737 30.09.2020	20.1037
12:53:24.737 30.09.2020	20.2995	12:53:24.737 30.09.2020	20.1537	12:53:24.737 30.09.2020	19.635	12:53:24.737 30.09.2020	21.5192	12:53:24.737 30.09.2020	20.3917
12:53:24.737 30.09.2020	20.5635	12:53:24.737 30.09.2020	20.2017	12:53:24.738 30.09.2020	19.395	12:53:24.738 30.09.2020	20.6794	12:53:24.738 30.09.2020	20.1997
12:53:24.738 30.09.2020	19.8197	12:53:24.738 30.09.2020	20.2737	12:53:24.738 30.09.2020	19.683	12:53:24.738 30.09.2020	19.9596	12:53:24.738 30.09.2020	20.3437
12:53:24.738 30.09.2020	19.7237	12:53:24.738 30.09.2020	19.9378	12:53:24.738 30.09.2020	19.467	12:53:24.738 30.09.2020	20.4874	12:53:24.738 30.09.2020	20.5596
12:53:24.738 30.09.2020	19.2198	12:53:24.738 30.09.2020	20.3697	12:53:24.738 30.09.2020	20.1149	12:53:24.738 30.09.2020	19.1678	12:53:24.738 30.09.2020	20.5596
12:53:24.738 30.09.2020	19.6757	12:53:24.738 30.09.2020	20.3457	12:53:24.738 30.09.2020	19.9229	12:53:24.738 30.09.2020	18.8558	12:53:24.738 30.09.2020	21.2555
12:53:24.738 30.09.2020	19.5797	12:53:24.738 30.09.2020	19.8898	12:53:24.738 30.09.2020	20.0429	12:53:24.738 30.09.2020	18.7359	12:53:24.738 30.09.2020	20.1757
12:53:24.738 30.09.2020	19.6037	12:53:24.738 30.09.2020	19.5059	12:53:24.738 30.09.2020	19.8749	12:53:24.738 30.09.2020	21.2553	12:53:24.738 30.09.2020	21.9033
12:53:24.738 30.09.2020	19.0279	12:53:24.738 30.09.2020	20.2257	12:53:24.738 30.09.2020	19.443	12:53:24.738 30.09.2020	19.7196	12:53:24.738 30.09.2020	20.3917
12:53:24.738 30.09.2020	22.0511	12:53:24.738 30.09.2020	20.0817	12:53:24.738 30.09.2020	19.635	12:53:24.738 30.09.2020	18.5919	12:53:24.738 30.09.2020	21.1115
12:53:24.738 30.09.2020	18.9799	12:53:24.738 30.09.2020	19.17	12:53:24.738 30.09.2020	19.755	12:53:24.738 30.09.2020	20.3915	12:53:24.738 30.09.2020	24.0868
12:53:24.738 30.09.2020	20.1796	12:53:24.738 30.09.2020	19.8658	12:53:24.738 30.09.2020	19.8029	12:53:24.738 30.09.2020	20.9433	12:53:24.738 30.09.2020	20.9435
12:53:24.738 30.09.2020	20.7074	12:53:24.738 30.09.2020	19.2899	12:53:24.738 30.09.2020	19.659	12:53:24.738 30.09.2020	27.8297	12:53:24.738 30.09.2020	20.0318
12:53:24.738 30.09.2020	19.3158	12:53:24.738 30.09.2020	20.6576	12:53:24.738 30.09.2020	20.0429	12:53:24.738 30.09.2020	23.2708	12:53:24.738 30.09.2020	20.3437
12:53:24.738 30.09.2020	20.1556	12:53:24.738 30.09.2020	20.3217	12:53:24.738 30.09.2020	22.2743	12:53:24.738 30.09.2020	20.4634	12:53:24.738 30.09.2020	21.2795
12:53:24.738 30.09.2020	19.5077	12:53:24.738 30.09.2020	20.1777	12:53:24.738 30.09.2020	20.0429	12:53:24.738 30.09.2020	22.143	12:53:24.738 30.09.2020	20.1997
12:53:24.738 30.09.2020	19.9396	12:53:24.738 30.09.2020	23.7049	12:53:24.738 30.09.2020	20.2348	12:53:24.738 30.09.2020	22.5749	12:53:24.738 30.09.2020	20.5356
12:53:24.738 30.09.2020	20.2516	12:53:24.738 30.09.2020	20.9215	12:53:24.738 30.09.2020	19.8509	12:53:24.738 30.09.2020	22.8389	12:53:24.738 30.09.2020	19.048
12:53:24.738 30.09.2020	23.5867	12:53:24.738 30.09.2020	20.3937	12:53:24.738 30.09.2020	20.1149	12:53:24.738 30.09.2020	20.8953	12:53:24.738 30.09.2020	20.2477
12:53:24.738 30.09.2020	19.8676	12:53:24.738 30.09.2020	19.6738	12:53:24.738 30.09.2020	20.3548	12:53:24.738 30.09.2020	20.2715	12:53:24.738 30.09.2020	22.2632
12:53:24.738 30.09.2020	19.9156	12:53:24.738 30.09.2020	21.3054	12:53:24.738 30.09.2020	20.0429	12:53:24.738 30.09.2020	21.0153	12:53:24.738 30.09.2020	19.6479
12:53:24.738 30.09.2020	19.9396	12:53:24.738 30.09.2020	19.6978	12:53:24.739 30.09.2020	19.443	12:53:24.739 30.09.2020	23.7267	12:53:24.739 30.09.2020	20.6556
12:53:24.739 30.09.2020	19.7237	12:53:24.739 30.09.2020	20.1297	12:53:24.739 30.09.2020	20.2108	12:53:24.739 30.09.2020	21.3032	12:53:24.739 30.09.2020	20.5356
12:53:24.739 30.09.2020	19.7957	12:53:24.739 30.09.2020	19.6019	12:53:24.739 30.09.2020	20.1869	12:53:24.739 30.09.2020	21.5912	12:53:24.739 30.09.2020	19.7198
12:53:24.739 30.09.2020	19.1718	12:53:24.739 30.09.2020	20.0098	12:53:24.739 30.09.2020	20.3068	12:53:24.739 30.09.2020	20.8953	12:53:24.739 30.09.2020	20.7036
12:53:24.739 30.09.2020	19.7957	12:53:24.739 30.09.2020	19.9378	12:53:24.739 30.09.2020	20.3548	12:53:24.739 30.09.2020	21.8551	12:53:24.739 30.09.2020	19.9118
12:53:24.739 30.09.2020	18.9079	12:53:24.739 30.09.2020	20.1057	12:53:24.739 30.09.2020	20.2108	12:53:24.739 30.09.2020	22.5269	12:53:24.739 30.09.2020	21.3994
12:53:24.739 30.09.2020	19.9636	12:53:24.739 30.09.2020	19.8178	12:53:24.739 30.09.2020	20.0429	12:53:24.739 30.09.2020	22.503	12:53:24.739 30.09.2020	20.7036
12:53:24.739 30.09.2020	21.1633	12:53:24.739 30.09.2020	19.4819	12:53:24.739 30.09.2020	20.0669	12:53:24.739 30.09.2020	18.4239	12:53:24.739 30.09.2020	21.3994
12:53:24.739 30.09.2020	19.3158	12:53:24.739 30.09.2020	20.2257	12:53:24.739 30.09.2020	19.8989	12:53:24.739 30.09.2020	20.1035	12:53:24.739 30.09.2020	20.0798
12:53:24.739 30.09.2020	19.8437	12:53:24.739 30.09.2020	19.7218	12:53:24.739 30.09.2020	20.7147	12:53:24.739 30.09.2020	20.9913	12:53:24.739 30.09.2020	20.5356
12:53:24.739 30.09.2020	18.9319	12:53:24.739 30.09.2020	19.3859	12:53:24.739 30.09.2020	21.4585	12:53:24.739 30.09.2020	20.6554	12:53:24.739 30.09.2020	20.7036
12:53:24.739 30.09.2020	20.0356	12:53:24.739 30.09.2020	20.3697	12:53:24.739 30.09.2020	20.2348	12:53:24.739 30.09.2020	20.2955	12:53:24.739 30.09.2020	19.3599
12:53:24.739 30.09.2020	19.7477	12:53:24.739 30.09.2020	23.3209	12:53:24.739 30.09.2020	19.491	12:53:24.739 30.09.2020	20.9673	12:53:24.739 30.09.2020	20.7036
12:53:24.739 30.09.2020	19.8916	12:53:24.739 30.09.2020	19.9378	12:53:24.739 30.09.2020	20.4508	12:53:24.739 30.09.2020	21.0633	12:53:24.739 30.09.2020	21.8073
12:53:24.739 30.09.2020	24.7145	12:53:24.739 30.09.2020	19.6258	12:53:24.739 30.09.2020	19.2271	12:53:24.739 30.09.2020	18.208	12:53:24.739 30.09.2020	20.6796
12:53:24.739 30.09.2020	19.9876	12:53:24.739 30.09.2020	19.3619	12:53:24.739 30.09.2020	20.0189	12:53:24.739 30.09.2020	20.2715	12:53:24.739 30.09.2020	25.7184
12:53:24.739 30.09.2020	19.3878	12:53:24.739 30.09.2020	19.002	12:53:24.739 30.09.2020	20.4028	12:53:24.739 30.09.2020	19.3597	12:53:24.739 30.09.2020	20.7276
12:53:24.739 30.09.2020	19.2678	12:53:24.739 30.09.2020	19.9858	12:53:24.739 30.09.2020	20.0189	12:53:24.739 30.09.2020	24.2305	12:53:24.739 30.09.2020	21.0395
12:53:24.739 30.09.2020	20.4435	12:53:24.739 30.09.2020	20.0577	12:53:24.739 30.09.2020	20.4748	12:53:24.739 30.09.2020	20.4874	12:53:24.739 30.09.2020	21.0875
12:53:24.739 30.09.2020	19.9636	12:53:24.739 30.09.2020	19.7698	12:53:24.739 30.09.2020	21.8425	12:53:24.739 30.09.2020	20.2955	12:53:24.739 30.09.2020	21.0875
12:53:24.739 30.09.2020	20.1316	12:53:24.739 30.09.2020	19.17	12:53:24.740 30.09.2020	20.5708	12:53:24.740 30.09.2020	20.2955	12:53:24.740 30.09.2020	20.9195
12:53:24.740 30.09.2020	19.1958	12:53:24.740 30.09.2020	22.5531	12:53:24.740 30.09.2020	20.0189	12:53:24.740 30.09.2020	22.287	12:53:24.740 30.09.2020	20.4877
12:53:24.740 30.09.2020	20.6355	12:53:24.740 30.09.2020	19.7218	12:53:24.740 30.09.2020	20.4028	12:53:24.740 30.09.2020	20.2715	12:53:24.740 30.09.2020	21.0155
12:53:24.740 30.09.2020	22.7949	12:53:24.740 30.09.2020	19.8658	12:53:24.740 30.09.2020	19.587	12:53:24.740 30.09.2020	19.6716	12:53:24.740 30.09.2020	20.0318
12:53:24.740 30.09.2020	20.8034	12:53:24.740 30.09.2020	19.3859	12:53:24.740 30.09.2020	20.2348	12:53:24.740 30.09.2020	18.9518	12:53:24.740 30.09.2020	22.9111
12:53:24.740 30.09.2020	20.5635	12:53:24.740 30.09.2020	20.1537	12:53:24.740 30.09.2020	19.611	12:53:24.740 30.09.2020	21.6632	12:53:24.740 30.09.2020	18.7601
12:53:24.740 30.09.2020	21.1153	12:53:24.740 30.09.2020	19.4339	12:53:24.740 30.09.2020	19.9949	12:53:24.740 30.09.2020	22.311	12:53:24.740 30.09.2020	21.0875
12:53:24.740 30.09.2020	20.1316	12:53:24.740 30.09.2020	20.2737	12:53:24.740 30.09.2020	19.635	12:53:24.740 30.09.2020	21.5672	12:53:24.740 30.09.2020	19.264
12:53:24.740 30.09.2020	20.8274	12:53:24.740 30.09.2020	19.9138	12:53:24.740 30.09.2020	20.8587	12:53:24.740 30.09.2020	21.3272	12:53:24.740 30.09.2020	19.216
12:53:24.740 30.09.2020	20.3235	12:53:24.740 30.09.2020	20.0577	12:53:24.740 30.09.2020	20.1389	12:53:24.740 30.09.2020	20.8713	12:53:24.740 30.09.2020	19.8638
12:53:24.740 30.09.2020	19.8676	12:53:24.740 30.09.2020	20.4416	12:53:24.740 30.09.2020	20.0909	12:53:24.740 30.09.2020	21.2553	12:53:24.740 30.09.2020	20.1517
12:53:24.740 30.09.2020	20.0836	12:53:24.740 30.09.2020	19.6498	12:53:24.740 30.09.2020	19.779	12:53:24.740 30.09.2020	21.3272	12:53:24.740 30.09.2020	20.5116
12:53:24.740 30.09.2020	20.3235	12:53:24.740 30.09.2020	19.6978	12:53:24.740 30.09.2020	19.2271	12:53:24.740 30.09.2020	22.503	12:53:24.740 30.09.2020	20.4637
12:53:24.740 30.09.2020	20.5395	12:53:24.740 30.09.2020	19.9138	12:53:24.740 30.09.2020	19.707	12:53:24.740 30.09.2020	21.8071	12:53:24.740 30.09.2020	20.2957
12:53:24.740 30.09.2020	20.3235	12:53:24.740 30.09.2020	19.9858	12:53:24.740 30.09.2020	19.8029	12:53:24.740 30.09.2020	23.2468	12:53:24.740 30.09.2020	21.0155
12:53:24.740 30.09.2020	19.2198	12:53:24.740 30.09.2020	19.9378	12:53:24.740 30.09.2020	20.3548	12:53:24.740 30.09.2020	19.4317	12:53:24.740 30.09.2020	20.7276
12:53:24.740 30.09.2020	19.6997	12:53:24.740 30.09.2020	20.4177	12:53:24.740 30.09.2020	19.707	12:53:24.740 30.09.2020	20.5114	12:53:24.740 30.09.2020	20.4637
12:53:24.740 30.09.2020	20.8994	12:53:24.740 30.09.2020	19.8898	12:53:24.740 30.09.2020	20.0189	12:53:24.740 30.09.2020	19.8156	12:53:24.740 30.09.2020	20.9195
12:53:24.740 30.09.2020	19.9636	12:53:24.740 30.09.2020	20.6336	12:53:24.740 30.09.2020	19.1551	12:53:24.740 30.09.2020	22.6709	12:53:24.740 30.09.2020	19.4559
12:53:24.740 30.09.2020	20.6834	12:53:24.740 30.09.2020	19.6258	12:53:24.740 30.09.2020	19.9709	12:53:24.740 30.09.2020	21.2553	12:53:24.740 30.09.2020	20.2237
12:53:24.740 30.09.2020	20.1556	12:53:24.740 30.09.2020	20.0337	12:53:24.741 30.09.2020	19.755	12:53:24.741 30.09.2020	19.4557	12:53:24.741 30.09.2020	20.3197
12:53:24.741 30.09.2020	20.2755	12:53:24.741 30.09.2020	19.8658	12:53:24.741 30.09.2020	19.8749	12:53:24.741 30.09.2020	19.0718	12:53:24.741 30.09.2020	21.3514
12:53:24.741 30.09.2020	18.7399	12:53:24.741 30.09.2020	20.1057	12:53:24.741 30.09.2020	19.3711	12:53:24.741 30.09.2020	20.1995	12:53:24.741 30.09.2020	20.0558
12:53:24.741 30.09.2020	19.3158	12:53:24.741 30.09.2020	19.8658	12:53:24.741 30.09.2020	19.9709	12:53:24.741 30.09.2020	26.6539	12:53:24.741 30.09.2020	20.5116
12:53:24.741 30.09.2020	19.6517	12:53:24.741 30.09.2020	21.1615	12:53:24.741 30.09.2020	19.9949	12:53:24.741 30.09.2020	21.5912	12:53:24.741 30.09.2020	21.2075
12:53:24.741 30.09.2020	19.6517	12:53:24.741 30.09.2020	19.5779	12:53:24.741 30.09.2020	22.1064	12:53:24.741 30.09.2020	22.431	12:53:24.741 30.09.2020	20.1757
12:53:24.741 30.09.2020	18.7399	12:53:24.741 30.09.2020	20.1057	12:53:24.741 30.09.2020	19.9709	12:53:24.741 30.09.2020	22.0951	12:53:24.741 30.09.2020	20.4637
12:53:24.741 30.09.2020	19.0279	12:53:24.741 30.09.2020	22.1452	12:53:24.741 30.09.2020	19.467	12:53:24.741 30.09.2020	21.5432	12:53:24.741 30.09.2020	21.4714
12:53:24.741 30.09.2020	19.6517	12:53:24.741 30.09.2020	20.2017	12:53:24.741 30.09.2020	20.1389	12:53:24.741 30.09.2020	20.3675	12:53:24.741 30.09.2020	20.2957
12:53:24.741 30.09.2020	22.8189	12:53:24.741 30.09.2020	19.8178	12:53:24.741 30.09.2020	20.6667	12:53:24.741 30.09.2020	21.4232	12:53:24.741 30.09.2020	20.2717
12:53:24.741 30.09.2020	20.3235	12:53:24.741 30.09.2020	19.4819	12:53:24.741 30.09.2020	20.4028	12:53:24.741 30.09.2020	21.3272	12:53:24.741 30.09.2020	24.0388
12:53:24.741 30.09.2020	19.6757	12:53:24.741 30.09.2020	20.5856	12:53:24.741 30.09.2020	20.1869	12:53:24.741 30.09.2020	22.383	12:53:24.741 30.09.2020	21.3994
12:53:24.741 30.09.2020	19.8197	12:53:24.741 30.09.2020	20.7056	12:53:24.741 30.09.2020	19.8029	12:53:24.741 30.09.2020	25.6462	12:53:24.741 30.09.2020	20.3677
12:53:24.741 30.09.2020	20.4195	12:53:24.741 30.09.2020	20.3937	12:53:24.741 30.09.2020	19.9229	12:53:24.741 30.09.2020	21.4472	12:53:24.741 30.09.2020	19.7438
12:53:24.741 30.09.2020	20.2036	12:53:24.741 30.09.2020	20.0817	12:53:24.741 30.09.2020	21.6505	12:53:24.741 30.09.2020	22.0231	12:53:24.741 30.09.2020	19.3839
12:53:24.741 30.09.2020	20.4915	12:53:24.741 30.09.2020	19.6019	12:53:24.741 30.09.2020	20.0429	12:53:24.741 30.09.2020	22.455	12:53:24.741 30.09.2020	20.1757
12:53:24.741 30.09.2020	20.3475	12:53:24.741 30.09.2020	20.3217	12:53:24.741 30.09.2020	21.1226	12:53:24.741 30.09.2020	20.2475	12:53:24.741 30.09.2020	20.8716
12:53:24.741 30.09.2020	20.1076	12:53:24.741 30.09.2020	19.9858	12:53:24.741 30.09.2020	19.755	12:53:24.741 30.09.2020	20.6074	12:53:24.741 30.09.2020	21.4474
12:53:24.741 30.09.2020	22.603	12:53:24.741 30.09.2020	21.1855	12:53:24.741 30.09.2020	20.1869	12:53:24.741 30.09.2020	21.2792	12:53:24.741 30.09.2020	21.6394
12:53:24.741 30.09.2020	18.8119	12:53:24.741 30.09.2020	20.2497	12:53:24.741 30.09.2020	20.5948	12:53:24.741 30.09.2020	20.6074	12:53:24.741 30.09.2020	21.7593
12:53:24.741 30.09.2020	19.5797	12:53:24.741 30.09.2020	19.9858	12:53:24.742 30.09.2020	20.4268	12:53:24.742 30.09.2020	22.239	12:53:24.742 30.09.2020	21.4474
12:53:24.742 30.09.2020	20.0836	12:53:24.742 30.09.2020	19.6738	12:53:24.742 30.09.2020	19.3231	12:53:24.742 30.09.2020	24.2065	12:53:24.742 30.09.2020	19.216
12:53:24.742 30.09.2020	20.2995	12:53:24.742 30.09.2020	19.8658	12:53:24.742 30.09.2020	19.611	12:53:24.742 30.09.2020	21.7111	12:53:24.742 30.09.2020	20.5596
12:53:24.742 30.09.2020	19.5077	12:53:24.742 30.09.2020	19.8898	12:53:24.742 30.09.2020	20.3788	12:53:24.742 30.09.2020	20.2715	12:53:24.742 30.09.2020	20.2237
12:53:24.742 30.09.2020	19.8676	12:53:24.742 30.09.2020	19.6019	12:53:24.742 30.09.2020	20.4028	12:53:24.742 30.09.2020	21.6872	12:53:24.742 30.09.2020	20.6796
12:53:24.742 30.09.2020	20.5635	12:53:24.742 30.09.2020	19.8658	12:53:24.742 30.09.2020	20.3068	12:53:24.742 30.09.2020	20.3195	12:53:24.742 30.09.2020	21.8073
12:53:24.742 30.09.2020	18.8839	12:53:24.742 30.09.2020	19.8418	12:53:24.742 30.09.2020	20.6427	12:53:24.742 30.09.2020	19.5277	12:53:24.742 30.09.2020	20.9195
12:53:24.742 30.09.2020	21.2593	12:53:24.742 30.09.2020	19.9858	12:53:24.742 30.09.2020	19.707	12:53:24.742 30.09.2020	20.8713	12:53:24.742 30.09.2020	21.1595
12:53:24.742 30.09.2020	19.4358	12:53:24.742 30.09.2020	19.9858	12:53:24.742 30.09.2020	18.8192	12:53:24.742 30.09.2020	20.2955	12:53:24.742 30.09.2020	18.976
12:53:24.742 30.09.2020	18.548	12:53:24.742 30.09.2020	19.6738	12:53:24.742 30.09.2020	19.707	12:53:24.742 30.09.2020	17.7041	12:53:24.742 30.09.2020	20.3677
12:53:24.742 30.09.2020	19.6517	12:53:24.742 30.09.2020	20.6096	12:53:24.742 30.09.2020	19.8749	12:53:24.742 30.09.2020	20.7274	12:53:24.742 30.09.2020	19.7918
12:53:24.742 30.09.2020	20.2516	12:53:24.742 30.09.2020	19.6738	12:53:24.742 30.09.2020	20.2348	12:53:24.742 30.09.2020	22.8629	12:53:24.742 30.09.2020	20.0318
12:53:24.742 30.09.2020	19.4358	12:53:24.742 30.09.2020	20.0098	12:53:24.742 30.09.2020	21.0027	12:53:24.742 30.09.2020	21.4232	12:53:24.742 30.09.2020	20.2477
12:53:24.742 30.09.2020	20.7314	12:53:24.742 30.09.2020	20.7536	12:53:24.742 30.09.2020	19.9709	12:53:24.742 30.09.2020	21.4232	12:53:24.742 30.09.2020	20.9675
12:53:24.742 30.09.2020	19.9396	12:53:24.742 30.09.2020	20.9215	12:53:24.742 30.09.2020	20.0189	12:53:24.742 30.09.2020	21.3752	12:53:24.742 30.09.2020	20.0558
12:53:24.742 30.09.2020	23.9707	12:53:24.742 30.09.2020	20.3217	12:53:24.742 30.09.2020	20.0429	12:53:24.742 30.09.2020	21.9271	12:53:24.742 30.09.2020	20.7516
12:53:24.742 30.09.2020	19.8437	12:53:24.742 30.09.2020	19.098	12:53:24.742 30.09.2020	19.9709	12:53:24.742 30.09.2020	20.7274	12:53:24.742 30.09.2020	25.3825
12:53:24.742 30.09.2020	21.0434	12:53:24.742 30.09.2020	19.5779	12:53:24.742 30.09.2020	19.8749	12:53:24.742 30.09.2020	20.9913	12:53:24.742 30.09.2020	21.4474
12:53:24.742 30.09.2020	19.7717	12:53:24.742 30.09.2020	19.9618	12:53:24.742 30.09.2020	19.3471	12:53:24.742 30.09.2020	27.2058	12:53:24.742 30.09.2020	21.1115
12:53:24.742 30.09.2020	19.8437	12:53:24.742 30.09.2020	20.4896	12:53:24.742 30.09.2020	19.731	12:53:24.742 30.09.2020	21.9031	12:53:24.742 30.09.2020	21.8553
12:53:24.742 30.09.2020	20.1316	12:53:24.742 30.09.2020	19.7938	12:53:24.743 30.09.2020	22.1544	12:53:24.743 30.09.2020	21.6152	12:53:24.743 30.09.2020	20.1997
12:53:24.743 30.09.2020	19.6997	12:53:24.743 30.09.2020	20.5856	12:53:24.743 30.09.2020	20.2588	12:53:24.743 30.09.2020	19.4797	12:53:24.743 30.09.2020	19.8878
12:53:24.743 30.09.2020	19.4597	12:53:24.743 30.09.2020	22.6011	12:53:24.743 30.09.2020	19.9709	12:53:24.743 30.09.2020	20.5114	12:53:24.743 30.09.2020	20.3677
12:53:24.743 30.09.2020	20.0356	12:53:24.743 30.09.2020	19.7218	12:53:24.743 30.09.2020	19.8269	12:53:24.743 30.09.2020	20.6794	12:53:24.743 30.09.2020	20.7516
12:53:24.743 30.09.2020	23.1548	12:53:24.743 30.09.2020	20.5856	12:53:24.743 30.09.2020	20.2828	12:53:24.743 30.09.2020	19.9116	12:53:24.743 30.09.2020	21.2075
12:53:24.743 30.09.2020	20.4675	12:53:24.743 30.09.2020	19.7938	12:53:24.743 30.09.2020	20.9787	12:53:24.743 30.09.2020	19.4317	12:53:24.743 30.09.2020	23.7269
12:53:24.743 30.09.2020	19.9396	12:53:24.743 30.09.2020	20.5136	12:53:24.743 30.09.2020	19.683	12:53:24.743 30.09.2020	19.9596	12:53:24.743 30.09.2020	21.1835
12:53:24.743 30.09.2020	19.7477	12:53:24.743 30.09.2020	19.6258	12:53:24.743 30.09.2020	20.1389	12:53:24.743 30.09.2020	22.8869	12:53:24.743 30.09.2020	21.7114
12:53:24.743 30.09.2020	20.5395	12:53:24.743 30.09.2020	20.4896	12:53:24.743 30.09.2020	19.755	12:53:24.743 30.09.2020	20.2715	12:53:24.743 30.09.2020	19.8638
12:53:24.743 30.09.2020	21.0434	12:53:24.743 30.09.2020	20.2017	12:53:24.743 30.09.2020	21.1946	12:53:24.743 30.09.2020	20.1995	12:53:24.743 30.09.2020	20.3437
12:53:24.743 30.09.2020	20.7794	12:53:24.743 30.09.2020	19.7458	12:53:24.743 30.09.2020	19.9469	12:53:24.743 30.09.2020	21.0393	12:53:24.743 30.09.2020	19.4799
12:53:24.743 30.09.2020	19.7717	12:53:24.743 30.09.2020	20.8735	12:53:24.743 30.09.2020	19.755	12:53:24.743 30.09.2020	21.2553	12:53:24.743 30.09.2020	20.4637
12:53:24.743 30.09.2020	20.1796	12:53:24.743 30.09.2020	19.9378	12:53:24.743 30.09.2020	19.755	12:53:24.743 30.09.2020	22.503	12:53:24.743 30.09.2020	20.1517
12:53:24.743 30.09.2020	20.9954	12:53:24.743 30.09.2020	21.0655	12:53:24.743 30.09.2020	19.9469	12:53:24.743 30.09.2020	21.5912	12:53:24.743 30.09.2020	20.1277
12:53:24.743 30.09.2020	20.2036	12:53:24.743 30.09.2020	20.5616	12:53:24.743 30.09.2020	20.5468	12:53:24.743 30.09.2020	19.9596	12:53:24.743 30.09.2020	21.2315
12:53:24.743 30.09.2020	20.0836	12:53:24.743 30.09.2020	19.7938	12:53:24.743 30.09.2020	19.659	12:53:24.743 30.09.2020	22.0951	12:53:24.743 30.09.2020	20.4157
12:53:24.743 30.09.2020	19.0998	12:53:24.743 30.09.2020	19.8658	12:53:24.743 30.09.2020	20.1389	12:53:24.743 30.09.2020	22.311	12:53:24.743 30.09.2020	19.9598
12:53:24.743 30.09.2020	20.3475	12:53:24.743 30.09.2020	20.3457	12:53:24.743 30.09.2020	20.1389	12:53:24.743 30.09.2020	21.9751	12:53:24.743 30.09.2020	20.5116
12:53:24.743 30.09.2020	20.1796	12:53:24.743 30.09.2020	20.6816	12:53:24.743 30.09.2020	20.6187	12:53:24.743 30.09.2020	21.4952	12:53:24.743 30.09.2020	21.0395
12:53:24.743 30.09.2020	19.5557	12:53:24.743 30.09.2020	19.5779	12:53:24.743 30.09.2020	19.419	12:53:24.743 30.09.2020	19.5277	12:53:24.743 30.09.2020	20.3917
12:53:24.743 30.09.2020	19.8437	12:53:24.743 30.09.2020	19.9858	12:53:24.744 30.09.2020	20.4028	12:53:24.744 30.09.2020	21.8551	12:53:24.744 30.09.2020	20.5116
12:53:24.744 30.09.2020	20.2755	12:53:24.744 30.09.2020	19.122	12:53:24.744 30.09.2020	20.0909	12:53:24.744 30.09.2020	18.352	12:53:24.744 30.09.2020	20.3437
12:53:24.744 30.09.2020	20.6834	12:53:24.744 30.09.2020	19.122	12:53:24.744 30.09.2020	19.9949	12:53:24.744 30.09.2020	19.3837	12:53:24.744 30.09.2020	19.7198
12:53:24.744 30.09.2020	19.9396	12:53:24.744 30.09.2020	18.978	12:53:24.744 30.09.2020	20.0429	12:53:24.744 30.09.2020	17.7281	12:53:24.744 30.09.2020	20.1277
12:53:24.744 30.09.2020	20.0836	12:53:24.744 30.09.2020	19.5059	12:53:24.744 30.09.2020	20.2828	12:53:24.744 30.09.2020	18.328	12:53:24.744 30.09.2020	20.1757
12:53:24.744 30.09.2020	20.5635	12:53:24.744 30.09.2020	20.1777	12:53:24.744 30.09.2020	19.9229	12:53:24.744 30.09.2020	20.3915	12:53:24.744 30.09.2020	18.6161
12:53:24.744 30.09.2020	20.2516	12:53:24.744 30.09.2020	19.3139	12:53:24.744 30.09.2020	19.8509	12:53:24.744 30.09.2020	19.3357	12:53:24.744 30.09.2020	20.0318
12:53:24.744 30.09.2020	20.4915	12:53:24.744 30.09.2020	20.1777	12:53:24.744 30.09.2020	19.731	12:53:24.744 30.09.2020	21.9031	12:53:24.744 30.09.2020	20.0798
12:53:24.744 30.09.2020	19.6757	12:53:24.744 30.09.2020	22.5051	12:53:24.744 30.09.2020	20.4508	12:53:24.744 30.09.2020	21.1593	12:53:24.744 30.09.2020	20.3917
12:53:24.744 30.09.2020	20.2036	12:53:24.744 30.09.2020	19.4579	12:53:24.744 30.09.2020	19.9949	12:53:24.744 30.09.2020	23.0308	12:53:24.744 30.09.2020	21.0875
12:53:24.744 30.09.2020	26.514	12:53:24.744 30.09.2020	21.3054	12:53:24.744 30.09.2020	19.3711	12:53:24.744 30.09.2020	21.9751	12:53:24.744 30.09.2020	20.3677
12:53:24.744 30.09.2020	21.0914	12:53:24.744 30.09.2020	20.2257	12:53:24.744 30.09.2020	19.9709	12:53:24.744 30.09.2020	18.352	12:53:24.744 30.09.2020	24.7346
12:53:24.744 30.09.2020	20.6834	12:53:24.744 30.09.2020	20.1777	12:53:24.744 30.09.2020	20.3548	12:53:24.744 30.09.2020	19.7196	12:53:24.744 30.09.2020	19.9598
12:53:24.744 30.09.2020	19.8676	12:53:24.744 30.09.2020	20.3937	12:53:24.744 30.09.2020	19.707	12:53:24.744 30.09.2020	27.3498	12:53:24.744 30.09.2020	21.0875
12:53:24.744 30.09.2020	19.2438	12:53:24.744 30.09.2020	20.0337	12:53:24.744 30.09.2020	19.9949	12:53:24.744 30.09.2020	17.9201	12:53:24.744 30.09.2020	19.5759
12:53:24.744 30.09.2020	19.9396	12:53:24.744 30.09.2020	20.2257	12:53:24.744 30.09.2020	20.9067	12:53:24.744 30.09.2020	18.7599	12:53:24.744 30.09.2020	21.6394
12:53:24.744 30.09.2020	19.4358	12:53:24.744 30.09.2020	19.7698	12:53:24.744 30.09.2020	20.4508	12:53:24.744 30.09.2020	18.8318	12:53:24.744 30.09.2020	20.7516
12:53:24.744 30.09.2020	19.9636	12:53:24.744 30.09.2020	19.8898	12:53:24.744 30.09.2020	20.1149	12:53:24.744 30.09.2020	18.7599	12:53:24.744 30.09.2020	22.0713
12:53:24.744 30.09.2020	19.3398	12:53:24.744 30.09.2020	20.8256	12:53:24.744 30.09.2020	20.1869	12:53:24.744 30.09.2020	21.0633	12:53:24.744 30.09.2020	21.3035
12:53:24.744 30.09.2020	19.9156	12:53:24.744 30.09.2020	20.3457	12:53:24.744 30.09.2020	19.635	12:53:24.744 30.09.2020	21.3032	12:53:24.744 30.09.2020	20.0558
12:53:24.744 30.09.2020	20.0596	12:53:24.744 30.09.2020	20.0817	12:53:24.745 30.09.2020	20.2588	12:53:24.745 30.09.2020	22.5989	12:53:24.745 30.09.2020	21.7833
12:53:24.745 30.09.2020	20.2995	12:53:24.745 30.09.2020	20.1537	12:53:24.745 30.09.2020	19.779	12:53:24.745 30.09.2020	21.3512	12:53:24.745 30.09.2020	21.7354
12:53:24.745 30.09.2020	19.1958	12:53:24.745 30.09.2020	18.858	12:53:24.745 30.09.2020	19.659	12:53:24.745 30.09.2020	22.167	12:53:24.745 30.09.2020	22.4072
12:53:24.745 30.09.2020	21.3793	12:53:24.745 30.09.2020	20.2737	12:53:24.745 30.09.2020	20.3068	12:53:24.745 30.09.2020	21.5672	12:53:24.745 30.09.2020	21.6154
12:53:24.745 30.09.2020	20.1796	12:53:24.745 30.09.2020	19.1939	12:53:24.745 30.09.2020	19.2511	12:53:24.745 30.09.2020	20.2955	12:53:24.745 30.09.2020	20.4157
12:53:24.745 30.09.2020	20.2755	12:53:24.745 30.09.2020	19.4339	12:53:24.745 30.09.2020	20.0909	12:53:24.745 30.09.2020	20.1035	12:53:24.745 30.09.2020	20.1757
12:53:24.745 30.09.2020	19.6517	12:53:24.745 30.09.2020	19.8418	12:53:24.745 30.09.2020	19.8989	12:53:24.745 30.09.2020	22.191	12:53:24.745 30.09.2020	19.5279
12:53:24.745 30.09.2020	19.8916	12:53:24.745 30.09.2020	19.9138	12:53:24.745 30.09.2020	20.4748	12:53:24.745 30.09.2020	21.1113	12:53:24.745 30.09.2020	21.0635
12:53:24.745 30.09.2020	19.9156	12:53:24.745 30.09.2020	19.7458	12:53:24.745 30.09.2020	19.9229	12:53:24.745 30.09.2020	21.1593	12:53:24.745 30.09.2020	22.5991
12:53:24.745 30.09.2020	20.1076	12:53:24.745 30.09.2020	19.7698	12:53:24.745 30.09.2020	19.2511	12:53:24.745 30.09.2020	21.4472	12:53:24.745 30.09.2020	20.8236
12:53:24.745 30.09.2020	20.1796	12:53:24.745 30.09.2020	19.9378	12:53:24.745 30.09.2020	20.0189	12:53:24.745 30.09.2020	23.8226	12:53:24.745 30.09.2020	19.3359
12:53:24.745 30.09.2020	19.0039	12:53:24.745 30.09.2020	19.5299	12:53:24.745 30.09.2020	20.1149	12:53:24.745 30.09.2020	21.7831	12:53:24.745 30.09.2020	20.8236
12:53:24.745 30.09.2020	20.2516	12:53:24.745 30.09.2020	19.5779	12:53:24.745 30.09.2020	21.8425	12:53:24.745 30.09.2020	21.0393	12:53:24.745 30.09.2020	19.7678
12:53:24.745 30.09.2020	19.9876	12:53:24.745 30.09.2020	19.9858	12:53:24.745 30.09.2020	20.4748	12:53:24.745 30.09.2020	21.5672	12:53:24.745 30.09.2020	19.8878
12:53:24.745 30.09.2020	20.3475	12:53:24.745 30.09.2020	20.8495	12:53:24.745 30.09.2020	20.9307	12:53:24.745 30.09.2020	20.4395	12:53:24.745 30.09.2020	20.5356
12:53:24.745 30.09.2020	19.9396	12:53:24.745 30.09.2020	19.5779	12:53:24.745 30.09.2020	19.9709	12:53:24.745 30.09.2020	21.0393	12:53:24.745 30.09.2020	20.2717
12:53:24.745 30.09.2020	21.0674	12:53:24.745 30.09.2020	19.7698	12:53:24.745 30.09.2020	19.467	12:53:24.745 30.09.2020	21.0873	12:53:24.745 30.09.2020	20.5356
12:53:24.745 30.09.2020	19.6757	12:53:24.745 30.09.2020	19.6019	12:53:24.745 30.09.2020	20.5468	12:53:24.745 30.09.2020	20.5834	12:53:24.745 30.09.2020	21.1595
12:53:24.745 30.09.2020	19.5077	12:53:24.745 30.09.2020	19.9138	12:53:24.745 30.09.2020	19.3471	12:53:24.745 30.09.2020	22.503	12:53:24.745 30.09.2020	20.4157
12:53:24.745 30.09.2020	19.6997	12:53:24.745 30.09.2020	20.0098	12:53:24.745 30.09.2020	20.0429	12:53:24.745 30.09.2020	22.215	12:53:24.745 30.09.2020	20.4157
12:53:24.745 30.09.2020	19.4837	12:53:24.745 30.09.2020	20.0337	12:53:24.746 30.09.2020	19.9949	12:53:24.746 30.09.2020	21.1593	12:53:24.746 30.09.2020	21.0395
12:53:24.746 30.09.2020	19.1958	12:53:24.746 30.09.2020	20.6816	12:53:24.746 30.09.2020	20.5708	12:53:24.746 30.09.2020	20.2235	12:53:24.746 30.09.2020	21.1115
12:53:24.746 30.09.2020	19.6037	12:53:24.746 30.09.2020	19.8898	12:53:24.746 30.09.2020	20.2348	12:53:24.746 30.09.2020	19.4077	12:53:24.746 30.09.2020	20.0078
12:53:24.746 30.09.2020	19.8197	12:53:24.746 30.09.2020	20.6576	12:53:24.746 30.09.2020	20.0669	12:53:24.746 30.09.2020	17.9681	12:53:24.746 30.09.2020	20.2717
12:53:24.746 30.09.2020	19.6517	12:53:24.746 30.09.2020	20.3457	12:53:24.746 30.09.2020	19.2511	12:53:24.746 30.09.2020	19.9836	12:53:24.746 30.09.2020	20.2477
12:53:24.746 30.09.2020	21.0434	12:53:24.746 30.09.2020	19.7698	12:53:24.746 30.09.2020	19.1791	12:53:24.746 30.09.2020	19.5037	12:53:24.746 30.09.2020	20.4157
12:53:24.746 30.09.2020	19.8676	12:53:24.746 30.09.2020	19.4339	12:53:24.746 30.09.2020	19.8029	12:53:24.746 30.09.2020	20.1755	12:53:24.746 30.09.2020	20.5356
12:53:24.746 30.09.2020	20.2995	12:53:24.746 30.09.2020	19.9858	12:53:24.746 30.09.2020	19.9949	12:53:24.746 30.09.2020	21.0153	12:53:24.746 30.09.2020	20.6076
12:53:24.746 30.09.2020	19.6757	12:53:24.746 30.09.2020	20.3937	12:53:24.746 30.09.2020	20.0669	12:53:24.746 30.09.2020	20.6554	12:53:24.746 30.09.2020	19.3599
12:53:24.746 30.09.2020	19.6517	12:53:24.746 30.09.2020	20.4416	12:53:24.746 30.09.2020	19.9949	12:53:24.746 30.09.2020	19.2877	12:53:24.746 30.09.2020	20.8236
12:53:24.746 30.09.2020	19.0758	12:53:24.746 30.09.2020	20.5856	12:53:24.746 30.09.2020	20.2828	12:53:24.746 30.09.2020	19.7916	12:53:24.746 30.09.2020	20.1277
12:53:24.746 30.09.2020	18.7159	12:53:24.746 30.09.2020	20.3697	12:53:24.746 30.09.2020	20.2348	12:53:24.746 30.09.2020	18.4719	12:53:24.746 30.09.2020	20.5596
12:53:24.746 30.09.2020	19.6277	12:53:24.746 30.09.2020	19.4819	12:53:24.746 30.09.2020	19.8749	12:53:24.746 30.09.2020	19.3117	12:53:24.746 30.09.2020	20.5116
12:53:24.746 30.09.2020	19.4358	12:53:24.746 30.09.2020	19.6258	12:53:24.746 30.09.2020	19.8029	12:53:24.746 30.09.2020	19.8876	12:53:24.746 30.09.2020	19.7198
12:53:24.746 30.09.2020	20.0116	12:53:24.746 30.09.2020	20.6336	12:53:24.746 30.09.2020	19.3231	12:53:24.746 30.09.2020	18.8798	12:53:24.746 30.09.2020	20.5836
12:53:24.746 30.09.2020	19.5557	12:53:24.746 30.09.2020	19.6019	12:53:24.746 30.09.2020	20.1629	12:53:24.746 30.09.2020	18.6639	12:53:24.746 30.09.2020	21.5434
12:53:24.746 30.09.2020	19.3878	12:53:24.746 30.09.2020	19.9858	12:53:24.746 30.09.2020	19.563	12:53:24.746 30.09.2020	19.2397	12:53:24.746 30.09.2020	20.3197
12:53:24.746 30.09.2020	19.7957	12:53:24.746 30.09.2020	20.3217	12:53:24.746 30.09.2020	20.0669	12:53:24.746 30.09.2020	18.9758	12:53:24.746 30.09.2020	19.2879
12:53:24.746 30.09.2020	20.5395	12:53:24.746 30.09.2020	20.2977	12:53:24.746 30.09.2020	19.683	12:53:24.746 30.09.2020	19.7436	12:53:24.746 30.09.2020	20.1997
12:53:24.746 30.09.2020	19.5077	12:53:24.746 30.09.2020	19.9138	12:53:24.746 30.09.2020	19.8509	12:53:24.746 30.09.2020	21.0153	12:53:24.746 30.09.2020	20.6796
12:53:24.746 30.09.2020	21.7392	12:53:24.746 30.09.2020	21.1615	12:53:24.747 30.09.2020	19.731	12:53:24.747 30.09.2020	19.7196	12:53:24.747 30.09.2020	21.0635
12:53:24.747 30.09.2020	21.1873	12:53:24.747 30.09.2020	20.6096	12:53:24.747 30.09.2020	19.9469	12:53:24.747 30.09.2020	19.2397	12:53:24.747 30.09.2020	20.6316
12:53:24.747 30.09.2020	20.9234	12:53:24.747 30.09.2020	19.8418	12:53:24.747 30.09.2020	19.8269	12:53:24.747 30.09.2020	19.9836	12:53:24.747 30.09.2020	19.9838
12:53:24.747 30.09.2020	20.3235	12:53:24.747 30.09.2020	20.2497	12:53:24.747 30.09.2020	19.9949	12:53:24.747 30.09.2020	19.0238	12:53:24.747 30.09.2020	20.4877
12:53:24.747 30.09.2020	19.4597	12:53:24.747 30.09.2020	20.2977	12:53:24.747 30.09.2020	20.7147	12:53:24.747 30.09.2020	20.1755	12:53:24.747 30.09.2020	21.4954
12:53:24.747 30.09.2020	19.5077	12:53:24.747 30.09.2020	20.2737	12:53:24.747 30.09.2020	19.563	12:53:24.747 30.09.2020	21.8551	12:53:24.747 30.09.2020	20.9195
12:53:24.747 30.09.2020	20.2755	12:53:24.747 30.09.2020	20.7056	12:53:24.747 30.09.2020	20.5228	12:53:24.747 30.09.2020	18.9518	12:53:24.747 30.09.2020	20.8716
12:53:24.747 30.09.2020	20.0116	12:53:24.747 30.09.2020	20.3697	12:53:24.747 30.09.2020	20.4268	12:53:24.747 30.09.2020	18.7359	12:53:24.747 30.09.2020	19.6479
12:53:24.747 30.09.2020	19.8437	12:53:24.747 30.09.2020	20.5856	12:53:24.747 30.09.2020	20.1629	12:53:24.747 30.09.2020	19.7916	12:53:24.747 30.09.2020	19.9838
12:53:24.747 30.09.2020	19.5557	12:53:24.747 30.09.2020	20.6576	12:53:24.747 30.09.2020	19.731	12:53:24.747 30.09.2020	20.7994	12:53:24.747 30.09.2020	19.9358
12:53:24.747 30.09.2020	19.6757	12:53:24.747 30.09.2020	19.2659	12:53:24.747 30.09.2020	19.635	12:53:24.747 30.09.2020	20.1035	12:53:24.747 30.09.2020	20.9675
12:53:24.747 30.09.2020	21.2593	12:53:24.747 30.09.2020	20.1777	12:53:24.747 30.09.2020	19.659	12:53:24.747 30.09.2020	22.5749	12:53:24.747 30.09.2020	20.7756
12:53:24.747 30.09.2020	18.9559	12:53:24.747 30.09.2020	19.9138	12:53:24.747 30.09.2020	19.587	12:53:24.747 30.09.2020	22.5989	12:53:24.747 30.09.2020	20.8956
12:53:24.747 30.09.2020	21.6192	12:53:24.747 30.09.2020	19.7218	12:53:24.747 30.09.2020	20.3788	12:53:24.747 30.09.2020	19.8156	12:53:24.747 30.09.2020	20.4157
12:53:24.747 30.09.2020	18.524	12:53:24.747 30.09.2020	20.8256	12:53:24.747 30.09.2020	19.9949	12:53:24.747 30.09.2020	21.2073	12:53:24.747 30.09.2020	20.5356
12:53:24.747 30.09.2020	18.8359	12:53:24.747 30.09.2020	20.5136	12:53:24.747 30.09.2020	20.1629	12:53:24.747 30.09.2020	19.1438	12:53:24.747 30.09.2020	20.8236
12:53:24.747 30.09.2020	19.7237	12:53:24.747 30.09.2020	20.5856	12:53:24.747 30.09.2020	20.7147	12:53:24.747 30.09.2020	19.8876	12:53:24.747 30.09.2020	19.9118
12:53:24.747 30.09.2020	19.0758	12:53:24.747 30.09.2020	19.5299	12:53:24.747 30.09.2020	19.9469	12:53:24.747 30.09.2020	18.256	12:53:24.747 30.09.2020	20.5596
12:53:24.747 30.09.2020	19.1238	12:53:24.747 30.09.2020	20.0577	12:53:24.747 30.09.2020	19.8509	12:53:24.747 30.09.2020	19.7196	12:53:24.747 30.09.2020	21.6154
12:53:24.747 30.09.2020	19.4118	12:53:24.747 30.09.2020	19.8178	12:53:24.747 30.09.2020	19.731	12:53:24.747 30.09.2020	20.8953	12:53:24.747 30.09.2020	20.5356
12:53:24.747 30.09.2020	19.6277	12:53:24.747 30.09.2020	20.2017	12:53:24.748 30.09.2020	19.779	12:53:24.748 30.09.2020	20.4634	12:53:24.748 30.09.2020	20.7036
12:53:24.748 30.09.2020	19.0039	12:53:24.748 30.09.2020	20.1777	12:53:24.748 30.09.2020	19.419	12:53:24.748 30.09.2020	20.6554	12:53:24.748 30.09.2020	20.4877
12:53:24.748 30.09.2020	19.7477	12:53:24.748 30.09.2020	19.8658	12:53:24.748 30.09.2020	19.9229	12:53:24.748 30.09.2020	19.4317	12:53:24.748 30.09.2020	18.976
12:53:24.748 30.09.2020	18.7399	12:53:24.748 30.09.2020	19.9858	12:53:24.748 30.09.2020	19.755	12:53:24.748 30.09.2020	18.8798	12:53:24.748 30.09.2020	20.9435
12:53:24.748 30.09.2020	19.7717	12:53:24.748 30.09.2020	20.6096	12:53:24.748 30.09.2020	19.419	12:53:24.748 30.09.2020	18.5199	12:53:24.748 30.09.2020	20.8236
12:53:24.748 30.09.2020	20.3955	12:53:24.748 30.09.2020	19.5299	12:53:24.748 30.09.2020	20.3308	12:53:24.748 30.09.2020	20.4634	12:53:24.748 30.09.2020	20.4157
12:53:24.748 30.09.2020	20.0596	12:53:24.748 30.09.2020	20.0817	12:53:24.748 30.09.2020	19.8509	12:53:24.748 30.09.2020	20.1755	12:53:24.748 30.09.2020	20.0318
12:53:24.748 30.09.2020	20.1556	12:53:24.748 30.09.2020	19.8178	12:53:24.748 30.09.2020	19.8989	12:53:24.748 30.09.2020	18.8798	12:53:24.748 30.09.2020	19.9118
12:53:24.748 30.09.2020	19.6517	12:53:24.748 30.09.2020	19.2419	12:53:24.748 30.09.2020	19.683	12:53:24.748 30.09.2020	18.328	12:53:24.748 30.09.2020	20.0558
12:53:24.748 30.09.2020	19.6277	12:53:24.748 30.09.2020	19.7938	12:53:24.748 30.09.2020	19.9949	12:53:24.748 30.09.2020	18.6639	12:53:24.748 30.09.2020	20.0798
12:53:24.748 30.09.2020	19.5077	12:53:24.748 30.09.2020	20.3217	12:53:24.748 30.09.2020	19.443	12:53:24.748 30.09.2020	18.6159	12:53:24.748 30.09.2020	19.7918
12:53:24.748 30.09.2020	19.5557	12:53:24.748 30.09.2020	19.5779	12:53:24.748 30.09.2020	19.611	12:53:24.748 30.09.2020	20.8234	12:53:24.748 30.09.2020	19.5519
12:53:24.748 30.09.2020	21.6192	12:53:24.748 30.09.2020	19.7218	12:53:24.748 30.09.2020	19.707	12:53:24.748 30.09.2020	21.5672	12:53:24.748 30.09.2020	20.4397
12:53:24.748 30.09.2020	19.8197	12:53:24.748 30.09.2020	19.8658	12:53:24.748 30.09.2020	19.8749	12:53:24.748 30.09.2020	19.3357	12:53:24.748 30.09.2020	20.3677
12:53:24.748 30.09.2020	19.7477	12:53:24.748 30.09.2020	19.17	12:53:24.748 30.09.2020	19.755	12:53:24.748 30.09.2020	20.3195	12:53:24.748 30.09.2020	20.8956
12:53:24.748 30.09.2020	19.8197	12:53:24.748 30.09.2020	19.7698	12:53:24.748 30.09.2020	19.587	12:53:24.748 30.09.2020	19.6237	12:53:24.748 30.09.2020	20.6556
12:53:24.748 30.09.2020	19.1718	12:53:24.748 30.09.2020	20.2737	12:53:24.748 30.09.2020	20.2828	12:53:24.748 30.09.2020	19.7916	12:53:24.748 30.09.2020	20.8956
12:53:24.748 30.09.2020	21.3793	12:53:24.748 30.09.2020	19.4339	12:53:24.748 30.09.2020	19.491	12:53:24.748 30.09.2020	19.1918	12:53:24.748 30.09.2020	20.1277
12:53:24.748 30.09.2020	19.5317	12:53:24.748 30.09.2020	19.8178	12:53:24.748 30.09.2020	19.731	12:53:24.748 30.09.2020	17.9201	12:53:24.748 30.09.2020	21.2555
12:53:24.748 30.09.2020	20.4435	12:53:24.748 30.09.2020	19.098	12:53:24.748 30.09.2020	19.3471	12:53:24.748 30.09.2020	19.5037	12:53:24.748 30.09.2020	20.3197
12:53:24.748 30.09.2020	20.0596	12:53:24.748 30.09.2020	20.1777	12:53:24.749 30.09.2020	19.635	12:53:24.749 30.09.2020	22.7189	12:53:24.749 30.09.2020	20.0798
12:53:24.749 30.09.2020	20.1076	12:53:24.749 30.09.2020	19.8178	12:53:24.749 30.09.2020	19.8749	12:53:24.749 30.09.2020	20.6314	12:53:24.749 30.09.2020	20.0318
12:53:24.749 30.09.2020	19.5077	12:53:24.749 30.09.2020	20.0098	12:53:24.749 30.09.2020	20.7627	12:53:24.749 30.09.2020	21.7591	12:53:24.749 30.09.2020	20.8956
12:53:24.749 30.09.2020	20.0356	12:53:24.749 30.09.2020	20.0098	12:53:24.749 30.09.2020	20.1869	12:53:24.749 30.09.2020	20.5114	12:53:24.749 30.09.2020	20.1277
12:53:24.749 30.09.2020	19.5317	12:53:24.749 30.09.2020	21.0895	12:53:24.749 30.09.2020	20.3788	12:53:24.749 30.09.2020	19.4557	12:53:24.749 30.09.2020	20.3197
12:53:24.749 30.09.2020	20.4675	12:53:24.749 30.09.2020	20.2737	12:53:24.749 30.09.2020	19.8989	12:53:24.749 30.09.2020	19.4317	12:53:24.749 30.09.2020	20.5596
12:53:24.749 30.09.2020	21.0434	12:53:24.749 30.09.2020	20.1777	12:53:24.749 30.09.2020	19.755	12:53:24.749 30.09.2020	20.1755	12:53:24.749 30.09.2020	19.8398
12:53:24.749 30.09.2020	20.6115	12:53:24.749 30.09.2020	19.6738	12:53:24.749 30.09.2020	20.1869	12:53:24.749 30.09.2020	21.2792	12:53:24.749 30.09.2020	20.6076
12:53:24.749 30.09.2020	19.7717	12:53:24.749 30.09.2020	19.8658	12:53:24.749 30.09.2020	19.8749	12:53:24.749 30.09.2020	20.8713	12:53:24.749 30.09.2020	20.4877
12:53:24.749 30.09.2020	20.1076	12:53:24.749 30.09.2020	19.3619	12:53:24.749 30.09.2020	19.8029	12:53:24.749 30.09.2020	21.8551	12:53:24.749 30.09.2020	19.8878
12:53:24.749 30.09.2020	20.1556	12:53:24.749 30.09.2020	19.6019	12:53:24.749 30.09.2020	19.683	12:53:24.749 30.09.2020	21.5192	12:53:24.749 30.09.2020	20.0318
12:53:24.749 30.09.2020	19.9396	12:53:24.749 30.09.2020	19.4099	12:53:24.749 30.09.2020	20.1389	12:53:24.749 30.09.2020	21.9751	12:53:24.749 30.09.2020	20.5596
12:53:24.749 30.09.2020	20.9954	12:53:24.749 30.09.2020	20.4177	12:53:24.749 30.09.2020	20.0189	12:53:24.749 30.09.2020	19.8156	12:53:24.749 30.09.2020	20.5596
12:53:24.749 30.09.2020	21.6432	12:53:24.749 30.09.2020	20.1537	12:53:24.749 30.09.2020	19.8269	12:53:24.749 30.09.2020	20.2955	12:53:24.749 30.09.2020	20.0078
12:53:24.749 30.09.2020	20.8994	12:53:24.749 30.09.2020	19.9858	12:53:24.749 30.09.2020	20.4028	12:53:24.749 30.09.2020	20.9433	12:53:24.749 30.09.2020	19.7678
12:53:24.749 30.09.2020	21.8832	12:53:24.749 30.09.2020	20.3217	12:53:24.749 30.09.2020	19.707	12:53:24.749 30.09.2020	21.6152	12:53:24.749 30.09.2020	19.7198
12:53:24.749 30.09.2020	20.8034	12:53:24.749 30.09.2020	20.0577	12:53:24.749 30.09.2020	19.587	12:53:24.749 30.09.2020	21.2073	12:53:24.749 30.09.2020	19.5759
12:53:24.749 30.09.2020	19.7957	12:53:24.749 30.09.2020	20.2017	12:53:24.749 30.09.2020	20.2348	12:53:24.749 30.09.2020	21.0633	12:53:24.749 30.09.2020	20.3197
12:53:24.749 30.09.2020	20.2755	12:53:24.749 30.09.2020	19.5059	12:53:24.749 30.09.2020	19.8989	12:53:24.749 30.09.2020	21.5672	12:53:24.749 30.09.2020	20.0318
12:53:24.749 30.09.2020	19.7717	12:53:24.749 30.09.2020	19.5539	12:53:24.749 30.09.2020	19.9469	12:53:24.749 30.09.2020	22.119	12:53:24.749 30.09.2020	20.4157
12:53:24.749 30.09.2020	20.5875	12:53:24.749 30.09.2020	20.4896	12:53:24.750 30.09.2020	19.707	12:53:24.750 30.09.2020	22.191	12:53:24.750 30.09.2020	19.192
12:53:24.750 30.09.2020	19.7237	12:53:24.750 30.09.2020	20.6576	12:53:24.750 30.09.2020	19.2991	12:53:24.750 30.09.2020	20.7754	12:53:24.750 30.09.2020	20.0798
12:53:24.750 30.09.2020	20.1316	12:53:24.750 30.09.2020	20.1777	12:53:24.750 30.09.2020	19.9709	12:53:24.750 30.09.2020	22.503	12:53:24.750 30.09.2020	19.3119
12:53:24.750 30.09.2020	20.5875	12:53:24.750 30.09.2020	19.5059	12:53:24.750 30.09.2020	20.2348	12:53:24.750 30.09.2020	21.1113	12:53:24.750 30.09.2020	19.3599
12:53:24.750 30.09.2020	21.4753	12:53:24.750 30.09.2020	19.9138	12:53:24.750 30.09.2020	20.6187	12:53:24.750 30.09.2020	21.0153	12:53:24.750 30.09.2020	19.8158
12:53:24.750 30.09.2020	20.9714	12:53:24.750 30.09.2020	20.0337	12:53:24.750 30.09.2020	20.3068	12:53:24.750 30.09.2020	20.4874	12:53:24.750 30.09.2020	19.7678
12:53:24.750 30.09.2020	21.2113	12:53:24.750 30.09.2020	20.3697	12:53:24.750 30.09.2020	19.8989	12:53:24.750 30.09.2020	21.4232	12:53:24.750 30.09.2020	19.3839
12:53:24.750 30.09.2020	20.6595	12:53:24.750 30.09.2020	20.3217	12:53:24.750 30.09.2020	20.1629	12:53:24.750 30.09.2020	17.6321	12:53:24.750 30.09.2020	19.9118
12:53:24.750 30.09.2020	18.1161	12:53:24.750 30.09.2020	20.2737	12:53:24.750 30.09.2020	20.4748	12:53:24.750 30.09.2020	21.2792	12:53:24.750 30.09.2020	19.6958
12:53:24.750 30.09.2020	19.5317	12:53:24.750 30.09.2020	19.6738	12:53:24.750 30.09.2020	19.515	12:53:24.750 30.09.2020	21.2073	12:53:24.750 30.09.2020	20.8476
12:53:24.750 30.09.2020	20.1316	12:53:24.750 30.09.2020	20.0577	12:53:24.750 30.09.2020	19.1311	12:53:24.750 30.09.2020	18.8079	12:53:24.750 30.09.2020	20.7756
12:53:24.750 30.09.2020	21.1393	12:53:24.750 30.09.2020	20.3217	12:53:24.750 30.09.2020	19.611	12:53:24.750 30.09.2020	21.1593	12:53:24.750 30.09.2020	19.8158
12:53:24.750 30.09.2020	20.0356	12:53:24.750 30.09.2020	20.8495	12:53:24.750 30.09.2020	20.4748	12:53:24.750 30.09.2020	19.2158	12:53:24.750 30.09.2020	19.9598
12:53:24.750 30.09.2020	19.5317	12:53:24.750 30.09.2020	20.2497	12:53:24.750 30.09.2020	19.8509	12:53:24.750 30.09.2020	19.0958	12:53:24.750 30.09.2020	20.6556
12:53:24.750 30.09.2020	21.1153	12:53:24.750 30.09.2020	20.6576	12:53:24.750 30.09.2020	20.1629	12:53:24.750 30.09.2020	18.6399	12:53:24.750 30.09.2020	18.2322
12:53:24.750 30.09.2020	19.6277	12:53:24.750 30.09.2020	19.7938	12:53:24.750 30.09.2020	19.9949	12:53:24.750 30.09.2020	19.0958	12:53:24.750 30.09.2020	19.7198
12:53:24.750 30.09.2020	19.3638	12:53:24.750 30.09.2020	20.1297	12:53:24.750 30.09.2020	20.2588	12:53:24.750 30.09.2020	20.1515	12:53:24.750 30.09.2020	19.8638
12:53:24.750 30.09.2020	18.62	12:53:24.750 30.09.2020	20.0098	12:53:24.750 30.09.2020	20.8587	12:53:24.750 30.09.2020	19.5037	12:53:24.750 30.09.2020	20.1277
12:53:24.750 30.09.2020	19.6517	12:53:24.750 30.09.2020	19.8418	12:53:24.750 30.09.2020	20.0669	12:53:24.750 30.09.2020	20.7274	12:53:24.750 30.09.2020	20.7756
12:53:24.750 30.09.2020	20.3235	12:53:24.750 30.09.2020	19.2179	12:53:24.750 30.09.2020	19.9469	12:53:24.750 30.09.2020	18.376	12:53:24.750 30.09.2020	19.6958
12:53:24.750 30.09.2020	19.6277	12:53:24.750 30.09.2020	20.0098	12:53:24.751 30.09.2020	19.611	12:53:24.751 30.09.2020	19.6237	12:53:24.751 30.09.2020	20.8236
12:53:24.751 30.09.2020	20.7074	12:53:24.751 30.09.2020	20.1777	12:53:24.751 30.09.2020	19.779	12:53:24.751 30.09.2020	20.8474	12:53:24.751 30.09.2020	21.4474
12:53:24.751 30.09.2020	19.7477	12:53:24.751 30.09.2020	19.8658	12:53:24.751 30.09.2020	19.8749	12:53:24.751 30.09.2020	18.8318	12:53:24.751 30.09.2020	20.3197
12:53:24.751 30.09.2020	19.2198	12:53:24.751 30.09.2020	19.2659	12:53:24.751 30.09.2020	19.635	12:53:24.751 30.09.2020	18.7359	12:53:24.751 30.09.2020	20.0558
12:53:24.751 30.09.2020	20.8274	12:53:24.751 30.09.2020	19.8178	12:53:24.751 30.09.2020	20.3068	12:53:24.751 30.09.2020	19.5037	12:53:24.751 30.09.2020	19.9838
12:53:24.751 30.09.2020	21.5712	12:53:24.751 30.09.2020	19.5779	12:53:24.751 30.09.2020	20.2828	12:53:24.751 30.09.2020	18.7839	12:53:24.751 30.09.2020	20.0798
12:53:24.751 30.09.2020	20.8034	12:53:24.751 30.09.2020	20.2737	12:53:24.751 30.09.2020	19.9229	12:53:24.751 30.09.2020	20.0795	12:53:24.751 30.09.2020	20.4637
12:53:24.751 30.09.2020	21.4513	12:53:24.751 30.09.2020	20.1537	12:53:24.751 30.09.2020	20.1149	12:53:24.751 30.09.2020	19.2397	12:53:24.751 30.09.2020	20.9675
12:53:24.751 30.09.2020	19.1718	12:53:24.751 30.09.2020	19.6498	12:53:24.751 30.09.2020	19.1791	12:53:24.751 30.09.2020	19.7676	12:53:24.751 30.09.2020	20.9675
12:53:24.751 30.09.2020	20.2755	12:53:24.751 30.09.2020	20.0817	12:53:24.751 30.09.2020	19.491	12:53:24.751 30.09.2020	20.4634	12:53:24.751 30.09.2020	20.2237
12:53:24.751 30.09.2020	19.7717	12:53:24.751 30.09.2020	19.7458	12:53:24.751 30.09.2020	19.779	12:53:24.751 30.09.2020	18.6639	12:53:24.751 30.09.2020	19.5039
12:53:24.751 30.09.2020	19.2678	12:53:24.751 30.09.2020	19.7458	12:53:24.751 30.09.2020	20.1629	12:53:24.751 30.09.2020	20.3675	12:53:24.751 30.09.2020	20.6556
12:53:24.751 30.09.2020	19.9636	12:53:24.751 30.09.2020	20.1057	12:53:24.751 30.09.2020	19.779	12:53:24.751 30.09.2020	19.0958	12:53:24.751 30.09.2020	20.7996
12:53:24.751 30.09.2020	19.6037	12:53:24.751 30.09.2020	20.3217	12:53:24.751 30.09.2020	19.587	12:53:24.751 30.09.2020	19.8636	12:53:24.751 30.09.2020	20.6796
12:53:24.751 30.09.2020	20.2755	12:53:24.751 30.09.2020	19.05	12:53:24.751 30.09.2020	20.1869	12:53:24.751 30.09.2020	20.6554	12:53:24.751 30.09.2020	19.8878
12:53:24.751 30.09.2020	18.7879	12:53:24.751 30.09.2020	20.3457	12:53:24.751 30.09.2020	20.4268	12:53:24.751 30.09.2020	19.3117	12:53:24.751 30.09.2020	19.6719
12:53:24.751 30.09.2020	19.8676	12:53:24.751 30.09.2020	21.5694	12:53:24.751 30.09.2020	19.3471	12:53:24.751 30.09.2020	18.9758	12:53:24.751 30.09.2020	19.6479
12:53:24.751 30.09.2020	20.5395	12:53:24.751 30.09.2020	20.6816	12:53:24.751 30.09.2020	20.2108	12:53:24.751 30.09.2020	19.7676	12:53:24.751 30.09.2020	20.5836
12:53:24.751 30.09.2020	22.363	12:53:24.751 30.09.2020	20.0098	12:53:24.751 30.09.2020	19.8029	12:53:24.751 30.09.2020	18.5199	12:53:24.751 30.09.2020	20.3197
12:53:24.751 30.09.2020	20.1796	12:53:24.751 30.09.2020	19.8658	12:53:24.751 30.09.2020	19.9709	12:53:24.751 30.09.2020	19.5277	12:53:24.751 30.09.2020	20.8236
12:53:24.751 30.09.2020	20.0836	12:53:24.751 30.09.2020	19.2659	12:53:24.752 30.09.2020	19.635	12:53:24.752 30.09.2020	19.8396	12:53:24.752 30.09.2020	20.8476
12:53:24.752 30.09.2020	19.6757	12:53:24.752 30.09.2020	20.3697	12:53:24.752 30.09.2020	19.3711	12:53:24.752 30.09.2020	20.6074	12:53:24.752 30.09.2020	19.9838
12:53:24.752 30.09.2020	19.7477	12:53:24.752 30.09.2020	20.0817	12:53:24.752 30.09.2020	20.3308	12:53:24.752 30.09.2020	18.9038	12:53:24.752 30.09.2020	19.7918
12:53:24.752 30.09.2020	20.0356	12:53:24.752 30.09.2020	19.4339	12:53:24.752 30.09.2020	21.0266	12:53:24.752 30.09.2020	20.3915	12:53:24.752 30.09.2020	19.9598
12:53:24.752 30.09.2020	21.2353	12:53:24.752 30.09.2020	20.5616	12:53:24.752 30.09.2020	20.5468	12:53:24.752 30.09.2020	20.1515	12:53:24.752 30.09.2020	20.9195
12:53:24.752 30.09.2020	20.0356	12:53:24.752 30.09.2020	20.2497	12:53:24.752 30.09.2020	20.7387	12:53:24.752 30.09.2020	20.6794	12:53:24.752 30.09.2020	20.9435
12:53:24.752 30.09.2020	21.0194	12:53:24.752 30.09.2020	19.9138	12:53:24.752 30.09.2020	20.4268	12:53:24.752 30.09.2020	19.0478	12:53:24.752 30.09.2020	19.5279
12:53:24.752 30.09.2020	21.7872	12:53:24.752 30.09.2020	19.7458	12:53:24.752 30.09.2020	20.3548	12:53:24.752 30.09.2020	20.9193	12:53:24.752 30.09.2020	19.6958
12:53:24.752 30.09.2020	20.4675	12:53:24.752 30.09.2020	19.2419	12:53:24.752 30.09.2020	20.4508	12:53:24.752 30.09.2020	19.0718	12:53:24.752 30.09.2020	19.8878
12:53:24.752 30.09.2020	20.7794	12:53:24.752 30.09.2020	20.4656	12:53:24.752 30.09.2020	19.8989	12:53:24.752 30.09.2020	19.5517	12:53:24.752 30.09.2020	20.0078
12:53:24.752 30.09.2020	20.0596	12:53:24.752 30.09.2020	19.6498	12:53:24.752 30.09.2020	20.1149	12:53:24.752 30.09.2020	21.0633	12:53:24.752 30.09.2020	21.5914
12:53:24.752 30.09.2020	19.0518	12:53:24.752 30.09.2020	20.1297	12:53:24.752 30.09.2020	19.8989	12:53:24.752 30.09.2020	20.1995	12:53:24.752 30.09.2020	20.7756
12:53:24.752 30.09.2020	19.7237	12:53:24.752 30.09.2020	19.9378	12:53:24.752 30.09.2020	20.4988	12:53:24.752 30.09.2020	21.9511	12:53:24.752 30.09.2020	20.7516
12:53:24.752 30.09.2020	19.5077	12:53:24.752 30.09.2020	19.9138	12:53:24.752 30.09.2020	20.1389	12:53:24.752 30.09.2020	22.287	12:53:24.752 30.09.2020	20.4157
12:53:24.752 30.09.2020	20.0836	12:53:24.752 30.09.2020	20.2497	12:53:24.752 30.09.2020	19.2991	12:53:24.752 30.09.2020	22.455	12:53:24.752 30.09.2020	21.2075
12:53:24.752 30.09.2020	19.3878	12:53:24.752 30.09.2020	20.0577	12:53:24.752 30.09.2020	19.731	12:53:24.752 30.09.2020	20.7514	12:53:24.752 30.09.2020	19.5999
12:53:24.752 30.09.2020	22.1711	12:53:24.752 30.09.2020	20.2257	12:53:24.752 30.09.2020	20.3068	12:53:24.752 30.09.2020	17.8721	12:53:24.752 30.09.2020	19.048
12:53:24.752 30.09.2020	21.8592	12:53:24.752 30.09.2020	18.834	12:53:24.752 30.09.2020	19.2271	12:53:24.752 30.09.2020	18.8558	12:53:24.752 30.09.2020	20.2717
12:53:24.752 30.09.2020	21.6192	12:53:24.752 30.09.2020	19.4579	12:53:24.752 30.09.2020	20.5228	12:53:24.752 30.09.2020	21.0633	12:53:24.752 30.09.2020	20.0798
12:53:24.752 30.09.2020	20.8514	12:53:24.752 30.09.2020	19.6498	12:53:24.752 30.09.2020	20.2108	12:53:24.752 30.09.2020	20.3915	12:53:24.752 30.09.2020	20.1757
12:53:24.752 30.09.2020	19.0758	12:53:24.752 30.09.2020	19.8658	12:53:24.753 30.09.2020	20.4748	12:53:24.753 30.09.2020	19.5277	12:53:24.753 30.09.2020	20.5596
12:53:24.753 30.09.2020	20.1796	12:53:24.753 30.09.2020	19.5299	12:53:24.753 30.09.2020	19.8509	12:53:24.753 30.09.2020	20.7994	12:53:24.753 30.09.2020	20.4637
12:53:24.753 30.09.2020	20.6355	12:53:24.753 30.09.2020	20.9215	12:53:24.753 30.09.2020	19.515	12:53:24.753 30.09.2020	19.4557	12:53:24.753 30.09.2020	20.6796
12:53:24.753 30.09.2020	21.6672	12:53:24.753 30.09.2020	20.0337	12:53:24.753 30.09.2020	19.2991	12:53:24.753 30.09.2020	21.1593	12:53:24.753 30.09.2020	21.4714
12:53:24.753 30.09.2020	21.7152	12:53:24.753 30.09.2020	19.6498	12:53:24.753 30.09.2020	20.1149	12:53:24.753 30.09.2020	19.9836	12:53:24.753 30.09.2020	21.2075
12:53:24.753 30.09.2020	21.1633	12:53:24.753 30.09.2020	20.5856	12:53:24.753 30.09.2020	20.1629	12:53:24.753 30.09.2020	18.5679	12:53:24.753 30.09.2020	21.9033
12:53:24.753 30.09.2020	20.2755	12:53:24.753 30.09.2020	20.8975	12:53:24.753 30.09.2020	20.5468	12:53:24.753 30.09.2020	18.6399	12:53:24.753 30.09.2020	21.4474
12:53:24.753 30.09.2020	19.9156	12:53:24.753 30.09.2020	19.17	12:53:24.753 30.09.2020	20.2108	12:53:24.753 30.09.2020	20.9673	12:53:24.753 30.09.2020	20.9435
12:53:24.753 30.09.2020	19.9396	12:53:24.753 30.09.2020	19.7938	12:53:24.753 30.09.2020	20.3548	12:53:24.753 30.09.2020	18.9278	12:53:24.753 30.09.2020	20.7996
12:53:24.753 30.09.2020	19.4118	12:53:24.753 30.09.2020	19.6978	12:53:24.753 30.09.2020	20.3308	12:53:24.753 30.09.2020	19.4797	12:53:24.753 30.09.2020	20.2957
12:53:24.753 30.09.2020	20.3715	12:53:24.753 30.09.2020	20.7536	12:53:24.753 30.09.2020	20.0429	12:53:24.753 30.09.2020	18.8318	12:53:24.753 30.09.2020	20.6316
12:53:24.753 30.09.2020	19.5077	12:53:24.753 30.09.2020	20.0098	12:53:24.753 30.09.2020	19.8749	12:53:24.753 30.09.2020	19.6476	12:53:24.753 30.09.2020	20.2717
12:53:24.753 30.09.2020	18.7399	12:53:24.753 30.09.2020	20.8256	12:53:24.753 30.09.2020	20.1149	12:53:24.753 30.09.2020	19.1678	12:53:24.753 30.09.2020	20.1277
12:53:24.753 30.09.2020	21.4033	12:53:24.753 30.09.2020	20.6576	12:53:24.753 30.09.2020	19.707	12:53:24.753 30.09.2020	20.1755	12:53:24.753 30.09.2020	19.5999
12:53:24.753 30.09.2020	19.8676	12:53:24.753 30.09.2020	20.2737	12:53:24.753 30.09.2020	19.2511	12:53:24.753 30.09.2020	19.1198	12:53:24.753 30.09.2020	21.4234
12:53:24.753 30.09.2020	20.4195	12:53:24.753 30.09.2020	19.8418	12:53:24.753 30.09.2020	20.0189	12:53:24.753 30.09.2020	19.5757	12:53:24.753 30.09.2020	20.7996
12:53:24.753 30.09.2020	20.9714	12:53:24.753 30.09.2020	20.0337	12:53:24.753 30.09.2020	20.5228	12:53:24.753 30.09.2020	22.383	12:53:24.753 30.09.2020	20.5596
12:53:24.753 30.09.2020	22.555	12:53:24.753 30.09.2020	20.2257	12:53:24.753 30.09.2020	20.0189	12:53:24.753 30.09.2020	18.9998	12:53:24.753 30.09.2020	20.7996
12:53:24.753 30.09.2020	20.5875	12:53:24.753 30.09.2020	20.1777	12:53:24.753 30.09.2020	20.0189	12:53:24.753 30.09.2020	18.9038	12:53:24.753 30.09.2020	19.6479
12:53:24.753 30.09.2020	20.2036	12:53:24.753 30.09.2020	21.0415	12:53:24.753 30.09.2020	20.1149	12:53:24.753 30.09.2020	21.0633	12:53:24.753 30.09.2020	20.6316
12:53:24.753 30.09.2020	20.0836	12:53:24.753 30.09.2020	20.0337	12:53:24.754 30.09.2020	19.8509	12:53:24.754 30.09.2020	18.7359	12:53:24.754 30.09.2020	20.8476
12:53:24.754 30.09.2020	19.9156	12:53:24.754 30.09.2020	19.5779	12:53:24.754 30.09.2020	19.9709	12:53:24.754 30.09.2020	19.7436	12:53:24.754 30.09.2020	20.9675
12:53:24.754 30.09.2020	20.7314	12:53:24.754 30.09.2020	19.2419	12:53:24.754 30.09.2020	19.9709	12:53:24.754 30.09.2020	21.2073	12:53:24.754 30.09.2020	20.9435
12:53:24.754 30.09.2020	20.6355	12:53:24.754 30.09.2020	20.3217	12:53:24.754 30.09.2020	20.5948	12:53:24.754 30.09.2020	18.9518	12:53:24.754 30.09.2020	21.6634
12:53:24.754 30.09.2020	19.2198	12:53:24.754 30.09.2020	20.3937	12:53:24.754 30.09.2020	20.2828	12:53:24.754 30.09.2020	20.5114	12:53:24.754 30.09.2020	20.7516
12:53:24.754 30.09.2020	18.9319	12:53:24.754 30.09.2020	20.1057	12:53:24.754 30.09.2020	20.1629	12:53:24.754 30.09.2020	19.0958	12:53:24.754 30.09.2020	19.9838
12:53:24.754 30.09.2020	19.0758	12:53:24.754 30.09.2020	20.8016	12:53:24.754 30.09.2020	19.8509	12:53:24.754 30.09.2020	21.2073	12:53:24.754 30.09.2020	20.4637
12:53:24.754 30.09.2020	19.9636	12:53:24.754 30.09.2020	20.4656	12:53:24.754 30.09.2020	19.8749	12:53:24.754 30.09.2020	19.3837	12:53:24.754 30.09.2020	19.6479
12:53:24.754 30.09.2020	21.4033	12:53:24.754 30.09.2020	19.9858	12:53:24.754 30.09.2020	19.8269	12:53:24.754 30.09.2020	20.1515	12:53:24.754 30.09.2020	19.192
12:53:24.754 30.09.2020	21.1153	12:53:24.754 30.09.2020	19.8178	12:53:24.754 30.09.2020	19.9229	12:53:24.754 30.09.2020	19.0238	12:53:24.754 30.09.2020	20.1277
12:53:24.754 30.09.2020	20.7314	12:53:24.754 30.09.2020	20.0817	12:53:24.754 30.09.2020	20.5708	12:53:24.754 30.09.2020	17.5122	12:53:24.754 30.09.2020	20.0558
12:53:24.754 30.09.2020	20.4195	12:53:24.754 30.09.2020	19.2659	12:53:24.754 30.09.2020	20.6907	12:53:24.754 30.09.2020	19.0478	12:53:24.754 30.09.2020	21.5674
12:53:24.754 30.09.2020	19.8676	12:53:24.754 30.09.2020	20.7536	12:53:24.754 30.09.2020	20.5948	12:53:24.754 30.09.2020	19.6956	12:53:24.754 30.09.2020	20.1037
12:53:24.754 30.09.2020	19.0998	12:53:24.754 30.09.2020	20.5376	12:53:24.754 30.09.2020	19.683	12:53:24.754 30.09.2020	22.167	12:53:24.754 30.09.2020	21.1835
12:53:24.754 30.09.2020	18.8119	12:53:24.754 30.09.2020	20.8016	12:53:24.754 30.09.2020	19.8269	12:53:24.754 30.09.2020	21.8071	12:53:24.754 30.09.2020	21.8073
12:53:24.754 30.09.2020	20.2995	12:53:24.754 30.09.2020	20.4656	12:53:24.754 30.09.2020	20.4508	12:53:24.754 30.09.2020	20.6794	12:53:24.754 30.09.2020	18.88
12:53:24.754 30.09.2020	20.0116	12:53:24.754 30.09.2020	19.074	12:53:24.754 30.09.2020	19.8989	12:53:24.754 30.09.2020	19.7676	12:53:24.754 30.09.2020	20.3677
12:53:24.754 30.09.2020	20.3235	12:53:24.754 30.09.2020	21.1615	12:53:24.754 30.09.2020	20.5948	12:53:24.754 30.09.2020	19.7676	12:53:24.754 30.09.2020	20.6316
12:53:24.754 30.09.2020	20.7794	12:53:24.754 30.09.2020	19.3859	12:53:24.754 30.09.2020	20.6187	12:53:24.754 30.09.2020	17.5841	12:53:24.754 30.09.2020	20.5596
12:53:24.754 30.09.2020	22.1231	12:53:24.754 30.09.2020	20.7536	12:53:24.754 30.09.2020	20.2828	12:53:24.754 30.09.2020	19.1438	12:53:24.754 30.09.2020	21.9273
12:53:24.754 30.09.2020	19.8197	12:53:24.754 30.09.2020	20.0817	12:53:24.755 30.09.2020	20.3068	12:53:24.755 30.09.2020	16.8403	12:53:24.755 30.09.2020	23.343
12:53:24.755 30.09.2020	19.6277	12:53:24.755 30.09.2020	19.5299	12:53:24.755 30.09.2020	20.0909	12:53:24.755 30.09.2020	18.376	12:53:24.755 30.09.2020	20.5596
12:53:24.755 30.09.2020	20.0596	12:53:24.755 30.09.2020	19.6978	12:53:24.755 30.09.2020	19.8269	12:53:24.755 30.09.2020	20.5354	12:53:24.755 30.09.2020	20.2477
12:53:24.755 30.09.2020	19.4358	12:53:24.755 30.09.2020	20.4416	12:53:24.755 30.09.2020	19.515	12:53:24.755 30.09.2020	20.0316	12:53:24.755 30.09.2020	20.1277
12:53:24.755 30.09.2020	20.0116	12:53:24.755 30.09.2020	20.6816	12:53:24.755 30.09.2020	20.9067	12:53:24.755 30.09.2020	20.9673	12:53:24.755 30.09.2020	19.4319
12:53:24.755 30.09.2020	20.4915	12:53:24.755 30.09.2020	20.5136	12:53:24.755 30.09.2020	20.8827	12:53:24.755 30.09.2020	22.0951	12:53:24.755 30.09.2020	19.7918
12:53:24.755 30.09.2020	20.3475	12:53:24.755 30.09.2020	20.8495	12:53:24.755 30.09.2020	20.6187	12:53:24.755 30.09.2020	20.9193	12:53:24.755 30.09.2020	19.5519
12:53:24.755 30.09.2020	19.9156	12:53:24.755 30.09.2020	20.4896	12:53:24.755 30.09.2020	20.0909	12:53:24.755 30.09.2020	20.8953	12:53:24.755 30.09.2020	19.144
12:53:24.755 30.09.2020	21.5472	12:53:24.755 30.09.2020	19.6978	12:53:24.755 30.09.2020	20.0909	12:53:24.755 30.09.2020	19.6956	12:53:24.755 30.09.2020	21.5194
12:53:24.755 30.09.2020	20.2516	12:53:24.755 30.09.2020	19.9138	12:53:24.755 30.09.2020	20.2828	12:53:24.755 30.09.2020	18.8798	12:53:24.755 30.09.2020	21.3754
12:53:24.755 30.09.2020	20.5155	12:53:24.755 30.09.2020	19.9138	12:53:24.755 30.09.2020	19.1551	12:53:24.755 30.09.2020	20.0076	12:53:24.755 30.09.2020	20.3917
12:53:24.755 30.09.2020	20.2995	12:53:24.755 30.09.2020	19.9138	12:53:24.755 30.09.2020	20.1149	12:53:24.755 30.09.2020	23.4147	12:53:24.755 30.09.2020	20.0318
12:53:24.755 30.09.2020	19.8676	12:53:24.755 30.09.2020	20.2017	12:53:24.755 30.09.2020	20.4748	12:53:24.755 30.09.2020	22.359	12:53:24.755 30.09.2020	20.2237
12:53:24.755 30.09.2020	19.8197	12:53:24.755 30.09.2020	20.3937	12:53:24.755 30.09.2020	20.6907	12:53:24.755 30.09.2020	22.119	12:53:24.755 30.09.2020	20.0078
12:53:24.755 30.09.2020	19.5797	12:53:24.755 30.09.2020	19.7698	12:53:24.755 30.09.2020	20.7387	12:53:24.755 30.09.2020	22.263	12:53:24.755 30.09.2020	19.8638
12:53:24.755 30.09.2020	20.5395	12:53:24.755 30.09.2020	20.5616	12:53:24.755 30.09.2020	20.7147	12:53:24.755 30.09.2020	21.7591	12:53:24.755 30.09.2020	19.7678
12:53:24.755 30.09.2020	19.6037	12:53:24.755 30.09.2020	19.6498	12:53:24.755 30.09.2020	20.1389	12:53:24.755 30.09.2020	21.4472	12:53:24.755 30.09.2020	20.6796
12:53:24.755 30.09.2020	21.4273	12:53:24.755 30.09.2020	19.5539	12:53:24.755 30.09.2020	20.3308	12:53:24.755 30.09.2020	21.1353	12:53:24.755 30.09.2020	20.7036
12:53:24.755 30.09.2020	19.1238	12:53:24.755 30.09.2020	19.9858	12:53:24.755 30.09.2020	20.2108	12:53:24.755 30.09.2020	22.6469	12:53:24.755 30.09.2020	21.7354
12:53:24.755 30.09.2020	20.2036	12:53:24.755 30.09.2020	19.6978	12:53:24.755 30.09.2020	20.2348	12:53:24.755 30.09.2020	21.9031	12:53:24.755 30.09.2020	21.5194
12:53:24.755 30.09.2020	20.2276	12:53:24.755 30.09.2020	19.8418	12:53:24.756 30.09.2020	19.8749	12:53:24.756 30.09.2020	20.5114	12:53:24.756 30.09.2020	20.8236
12:53:24.756 30.09.2020	19.9876	12:53:24.756 30.09.2020	19.8658	12:53:24.756 30.09.2020	20.4268	12:53:24.756 30.09.2020	21.5912	12:53:24.756 30.09.2020	19.8878
12:53:24.756 30.09.2020	19.7717	12:53:24.756 30.09.2020	19.6738	12:53:24.756 30.09.2020	20.6907	12:53:24.756 30.09.2020	20.1515	12:53:24.756 30.09.2020	20.4877
12:53:24.756 30.09.2020	20.1556	12:53:24.756 30.09.2020	19.2419	12:53:24.756 30.09.2020	20.9307	12:53:24.756 30.09.2020	19.6956	12:53:24.756 30.09.2020	20.6796
12:53:24.756 30.09.2020	19.7717	12:53:24.756 30.09.2020	20.0817	12:53:24.756 30.09.2020	19.8269	12:53:24.756 30.09.2020	19.5757	12:53:24.756 30.09.2020	19.7678
12:53:24.756 30.09.2020	20.8754	12:53:24.756 30.09.2020	19.4339	12:53:24.756 30.09.2020	20.5708	12:53:24.756 30.09.2020	18.4239	12:53:24.756 30.09.2020	19.5519
12:53:24.756 30.09.2020	20.2995	12:53:24.756 30.09.2020	19.8418	12:53:24.756 30.09.2020	19.755	12:53:24.756 30.09.2020	18.5439	12:53:24.756 30.09.2020	20.2957
12:53:24.756 30.09.2020	20.8034	12:53:24.756 30.09.2020	19.8418	12:53:24.756 30.09.2020	20.0429	12:53:24.756 30.09.2020	20.1755	12:53:24.756 30.09.2020	20.1757
12:53:24.756 30.09.2020	20.3475	12:53:24.756 30.09.2020	19.5779	12:53:24.756 30.09.2020	20.2828	12:53:24.756 30.09.2020	23.5827	12:53:24.756 30.09.2020	20.3917
12:53:24.756 30.09.2020	21.8592	12:53:24.756 30.09.2020	19.8658	12:53:24.756 30.09.2020	20.5468	12:53:24.756 30.09.2020	21.6392	12:53:24.756 30.09.2020	20.2237
12:53:24.756 30.09.2020	21.1633	12:53:24.756 30.09.2020	20.2257	12:53:24.756 30.09.2020	21.0746	12:53:24.756 30.09.2020	18.4479	12:53:24.756 30.09.2020	19.4079
12:53:24.756 30.09.2020	21.3073	12:53:24.756 30.09.2020	20.5376	12:53:24.756 30.09.2020	19.755	12:53:24.756 30.09.2020	19.7676	12:53:24.756 30.09.2020	19.9358
12:53:24.756 30.09.2020	20.6355	12:53:24.756 30.09.2020	20.2977	12:53:24.756 30.09.2020	20.3548	12:53:24.756 30.09.2020	21.9031	12:53:24.756 30.09.2020	20.6556
12:53:24.756 30.09.2020	20.3475	12:53:24.756 30.09.2020	20.2737	12:53:24.756 30.09.2020	19.635	12:53:24.756 30.09.2020	21.4952	12:53:24.756 30.09.2020	21.3514
12:53:24.756 30.09.2020	20.8994	12:53:24.756 30.09.2020	20.4177	12:53:24.756 30.09.2020	20.1629	12:53:24.756 30.09.2020	21.4232	12:53:24.756 30.09.2020	21.9273
12:53:24.756 30.09.2020	20.2276	12:53:24.756 30.09.2020	19.7458	12:53:24.756 30.09.2020	20.2348	12:53:24.756 30.09.2020	20.6794	12:53:24.756 30.09.2020	20.9435
12:53:24.756 30.09.2020	19.2678	12:53:24.756 30.09.2020	19.7458	12:53:24.756 30.09.2020	19.8749	12:53:24.756 30.09.2020	19.2877	12:53:24.756 30.09.2020	21.3994
12:53:24.756 30.09.2020	19.5077	12:53:24.756 30.09.2020	20.4896	12:53:24.756 30.09.2020	18.8912	12:53:24.756 30.09.2020	20.2475	12:53:24.756 30.09.2020	20.6076
12:53:24.756 30.09.2020	20.9954	12:53:24.756 30.09.2020	20.2257	12:53:24.756 30.09.2020	19.443	12:53:24.756 30.09.2020	19.7436	12:53:24.756 30.09.2020	21.3275
12:53:24.756 30.09.2020	21.3313	12:53:24.756 30.09.2020	20.8975	12:53:24.756 30.09.2020	19.515	12:53:24.756 30.09.2020	20.0076	12:53:24.756 30.09.2020	20.5116
12:53:24.756 30.09.2020	21.9791	12:53:24.756 30.09.2020	20.6816	12:53:24.757 30.09.2020	19.515	12:53:24.757 30.09.2020	20.8474	12:53:24.757 30.09.2020	18.6881
12:53:24.757 30.09.2020	23.1069	12:53:24.757 30.09.2020	20.6816	12:53:24.757 30.09.2020	20.5468	12:53:24.757 30.09.2020	19.4077	12:53:24.757 30.09.2020	20.1277
12:53:24.757 30.09.2020	21.9791	12:53:24.757 30.09.2020	19.9618	12:53:24.757 30.09.2020	19.731	12:53:24.757 30.09.2020	18.04	12:53:24.757 30.09.2020	21.1355
12:53:24.757 30.09.2020	21.4993	12:53:24.757 30.09.2020	20.4656	12:53:24.757 30.09.2020	19.8989	12:53:24.757 30.09.2020	20.9913	12:53:24.757 30.09.2020	20.1997
12:53:24.757 30.09.2020	18.62	12:53:24.757 30.09.2020	20.3217	12:53:24.757 30.09.2020	19.443	12:53:24.757 30.09.2020	20.9193	12:53:24.757 30.09.2020	20.8956
12:53:24.757 30.09.2020	19.6517	12:53:24.757 30.09.2020	20.2977	12:53:24.757 30.09.2020	19.443	12:53:24.757 30.09.2020	21.6632	12:53:24.757 30.09.2020	21.1115
12:53:24.757 30.09.2020	19.7717	12:53:24.757 30.09.2020	20.4416	12:53:24.757 30.09.2020	19.395	12:53:24.757 30.09.2020	22.0711	12:53:24.757 30.09.2020	20.5596
12:53:24.757 30.09.2020	20.2995	12:53:24.757 30.09.2020	20.3217	12:53:24.757 30.09.2020	20.3548	12:53:24.757 30.09.2020	19.5517	12:53:24.757 30.09.2020	19.6479
12:53:24.757 30.09.2020	20.9234	12:53:24.757 30.09.2020	20.4896	12:53:24.757 30.09.2020	20.8107	12:53:24.757 30.09.2020	20.6074	12:53:24.757 30.09.2020	20.2717
12:53:24.757 30.09.2020	21.4273	12:53:24.757 30.09.2020	20.0337	12:53:24.757 30.09.2020	20.4028	12:53:24.757 30.09.2020	18.8079	12:53:24.757 30.09.2020	20.4157
12:53:24.757 30.09.2020	21.3073	12:53:24.757 30.09.2020	19.4579	12:53:24.757 30.09.2020	20.8827	12:53:24.757 30.09.2020	20.1035	12:53:24.757 30.09.2020	20.1277
12:53:24.757 30.09.2020	21.4033	12:53:24.757 30.09.2020	20.0577	12:53:24.757 30.09.2020	20.0669	12:53:24.757 30.09.2020	20.7274	12:53:24.757 30.09.2020	21.7354
12:53:24.757 30.09.2020	19.7477	12:53:24.757 30.09.2020	20.0098	12:53:24.757 30.09.2020	19.9949	12:53:24.757 30.09.2020	21.4952	12:53:24.757 30.09.2020	21.0635
12:53:24.757 30.09.2020	19.0758	12:53:24.757 30.09.2020	20.5616	12:53:24.757 30.09.2020	20.2348	12:53:24.757 30.09.2020	20.8234	12:53:24.757 30.09.2020	21.3754
12:53:24.757 30.09.2020	20.5635	12:53:24.757 30.09.2020	20.4416	12:53:24.757 30.09.2020	19.659	12:53:24.757 30.09.2020	21.9511	12:53:24.757 30.09.2020	20.8476
12:53:24.757 30.09.2020	19.7237	12:53:24.757 30.09.2020	20.2497	12:53:24.757 30.09.2020	19.563	12:53:24.757 30.09.2020	19.0238	12:53:24.757 30.09.2020	19.3839
12:53:24.757 30.09.2020	21.8592	12:53:24.757 30.09.2020	20.7056	12:53:24.757 30.09.2020	21.0506	12:53:24.757 30.09.2020	20.0316	12:53:24.757 30.09.2020	19.8158
12:53:24.757 30.09.2020	21.3793	12:53:24.757 30.09.2020	20.0817	12:53:24.757 30.09.2020	20.0189	12:53:24.757 30.09.2020	21.1353	12:53:24.757 30.09.2020	20.3197
12:53:24.757 30.09.2020	21.5952	12:53:24.757 30.09.2020	22.0013	12:53:24.757 30.09.2020	20.0669	12:53:24.757 30.09.2020	21.1353	12:53:24.757 30.09.2020	20.7516
12:53:24.757 30.09.2020	20.9234	12:53:24.757 30.09.2020	20.3697	12:53:24.757 30.09.2020	19.683	12:53:24.757 30.09.2020	21.4472	12:53:24.757 30.09.2020	20.2237
12:53:24.757 30.09.2020	21.6912	12:53:24.757 30.09.2020	20.4656	12:53:24.758 30.09.2020	19.491	12:53:24.758 30.09.2020	21.8791	12:53:24.758 30.09.2020	20.0558
12:53:24.758 30.09.2020	20.5395	12:53:24.758 30.09.2020	20.0577	12:53:24.758 30.09.2020	20.0669	12:53:24.758 30.09.2020	21.2792	12:53:24.758 30.09.2020	21.2315
12:53:24.758 30.09.2020	20.8274	12:53:24.758 30.09.2020	21.0895	12:53:24.758 30.09.2020	20.0669	12:53:24.758 30.09.2020	20.2235	12:53:24.758 30.09.2020	21.0635
12:53:24.758 30.09.2020	22.2431	12:53:24.758 30.09.2020	20.6576	12:53:24.758 30.09.2020	20.1869	12:53:24.758 30.09.2020	19.4077	12:53:24.758 30.09.2020	21.2315
12:53:24.758 30.09.2020	20.7314	12:53:24.758 30.09.2020	20.3937	12:53:24.758 30.09.2020	20.0669	12:53:24.758 30.09.2020	21.4232	12:53:24.758 30.09.2020	21.2555
12:53:24.758 30.09.2020	19.6277	12:53:24.758 30.09.2020	20.4656	12:53:24.758 30.09.2020	20.6427	12:53:24.758 30.09.2020	21.2553	12:53:24.758 30.09.2020	21.3514
12:53:24.758 30.09.2020	19.5317	12:53:24.758 30.09.2020	19.8178	12:53:24.758 30.09.2020	20.3788	12:53:24.758 30.09.2020	20.3195	12:53:24.758 30.09.2020	20.8956
12:53:24.758 30.09.2020	19.9876	12:53:24.758 30.09.2020	20.8495	12:53:24.758 30.09.2020	20.2588	12:53:24.758 30.09.2020	20.6314	12:53:24.758 30.09.2020	19.8158
12:53:24.758 30.09.2020	21.2833	12:53:24.758 30.09.2020	19.7698	12:53:24.758 30.09.2020	20.1389	12:53:24.758 30.09.2020	20.5114	12:53:24.758 30.09.2020	20.8236
12:53:24.758 30.09.2020	20.9714	12:53:24.758 30.09.2020	20.7536	12:53:24.758 30.09.2020	19.779	12:53:24.758 30.09.2020	21.6152	12:53:24.758 30.09.2020	20.9435
12:53:24.758 30.09.2020	21.7392	12:53:24.758 30.09.2020	19.6498	12:53:24.758 30.09.2020	19.395	12:53:24.758 30.09.2020	20.1515	12:53:24.758 30.09.2020	21.7354
12:53:24.758 30.09.2020	21.3073	12:53:24.758 30.09.2020	20.1057	12:53:24.758 30.09.2020	20.1869	12:53:24.758 30.09.2020	22.479	12:53:24.758 30.09.2020	22.0233
12:53:24.758 30.09.2020	19.9636	12:53:24.758 30.09.2020	20.1057	12:53:24.758 30.09.2020	19.8269	12:53:24.758 30.09.2020	20.6074	12:53:24.758 30.09.2020	20.2717
12:53:24.758 30.09.2020	19.5797	12:53:24.758 30.09.2020	19.4819	12:53:24.758 30.09.2020	19.611	12:53:24.758 30.09.2020	22.215	12:53:24.758 30.09.2020	21.3514
12:53:24.758 30.09.2020	20.7314	12:53:24.758 30.09.2020	19.9378	12:53:24.758 30.09.2020	19.3711	12:53:24.758 30.09.2020	20.9913	12:53:24.758 30.09.2020	20.4157
[truncated: 613,001+ more rows]
